# Supplementary material for: Di-μ-bromido-bis­[bromido(4,4′-dimethyl-2,2′-bipyridine-κ2 N,N′)mercury(II)]
Source: Acta Crystallogr Sect E Struct Rep Online. 2008 Oct 15;64(Pt 11):m1397–8. doi: 10.1107/S1600536808032510 (PMC2959555; doi:10.1107/S1600536808032510)
Supplement: Supplementary file 2 [file e-64-m1397-Isup2.hkl]

#
# h,k,l, Fc-squared, Fo-squared, sigma(Fo-squared) and status flag
#
data_I
_shelx_title ' 111111H IN P1'
_shelx_refln_list_code          4
_shelx_F_calc_maximum      203.49
_exptl_crystal_F_000       468.00
_reflns_d_resolution_high  0.7296
 
loop_
 _symmetry_equiv_pos_as_xyz
 'x, y, z'
 '-x, -y, -z'
 
_cell_length_a     7.3187
_cell_length_b     9.2647
_cell_length_c    11.3447
_cell_angle_alpha 103.502
_cell_angle_beta  102.021
_cell_angle_gamma 107.870
 
_shelx_F_squared_multiplier     1.000
 
loop_
 _refln_index_h
 _refln_index_k
 _refln_index_l
 _refln_F_squared_calc
 _refln_F_squared_meas
 _refln_F_squared_sigma
 _refln_observed_status
   2   0   0     1462.38     1138.33     38.62 o
   3   0   0     8332.82     6984.09    207.69 o
   4   0   0     6381.14     5785.58     93.26 o
   5   0   0       22.80       63.11      8.70 o
   6   0   0      155.82      100.64      9.08 o
   7   0   0      241.69      275.18     41.59 o
   8   0   0      439.14      393.46     24.68 o
   9   0   0       60.39       37.70     15.86 o
  -9   1   0       55.04       61.03     12.32 o
  -8   1   0     1499.29     1513.49     19.58 o
  -7   1   0     1819.61     1688.70     15.12 o
  -6   1   0      253.51      275.81     16.26 o
  -5   1   0     1827.31     1571.30     10.68 o
  -4   1   0    13082.98    12695.55    468.65 o
   0   1   0    18717.36    28358.55    144.05 o
   2   1   0      269.34      220.24      9.76 o
   3   1   0       12.87       13.03      7.82 o
   4   1   0      372.44      329.03      9.37 o
   5   1   0     1572.14     1389.99     46.09 o
   6   1   0     2217.33     1913.34     46.29 o
   7   1   0      104.76      120.11     13.47 o
   8   1   0       29.43       19.71     15.25 o
  -9   2   0      384.65      336.56     12.48 o
  -8   2   0     2502.29     2372.16     18.01 o
  -7   2   0     2666.85     2760.22    163.01 o
  -6   2   0      276.62      290.94      7.43 o
  -5   2   0     2706.89     2603.41     69.42 o
  -3   2   0    12699.49    13021.49    440.74 o
  -2   2   0      923.83      916.25     31.26 o
  -1   2   0     7404.68     7746.38     34.02 o
   0   2   0     8586.04     8690.19    295.49 o
   1   2   0      211.95      225.40     33.11 o
   2   2   0    10115.84     9264.61     31.20 o
   3   2   0     5435.43     4989.59     22.17 o
   4   2   0     2273.63     1610.63     13.18 o
   5   2   0     4808.71     4886.46     22.42 o
   6   2   0     4976.07     3980.69     19.87 o
   7   2   0      355.59      358.81     13.88 o
   8   2   0      177.67      200.77     14.76 o
  -9   3   0      110.56      124.16     10.92 o
  -8   3   0     1202.94     1298.91    122.63 o
  -7   3   0     1523.89     1751.47    139.65 o
  -6   3   0       77.82       98.51      7.77 o
  -5   3   0      112.91      139.29     39.78 o
  -4   3   0     1275.50     1219.34     91.56 o
  -3   3   0     3205.21     2846.45    115.60 o
  -2   3   0     1153.12     1031.18      9.12 o
  -1   3   0      795.18      689.99      8.96 o
   0   3   0      476.88      380.66     22.44 o
   1   3   0    13836.28    13139.57    978.53 o
   3   3   0    12813.07    13036.79     31.48 o
   4   3   0     4219.26     4223.56     19.03 o
   5   3   0     3491.70     2793.05     15.38 o
   6   3   0     3320.60     3809.63     20.39 o
   7   3   0      607.50      589.25     13.99 o
  -9   4   0       63.71       88.08     18.55 o
  -8   4   0      138.50      150.71     27.23 o
  -7   4   0       37.97       54.26     14.95 o
  -6   4   0     2705.36     2730.38     24.64 o
  -5   4   0      863.51      790.14    100.80 o
  -4   4   0      721.00      795.02     38.94 o
  -3   4   0      389.60      355.68     21.25 o
  -2   4   0    13025.55    12935.93    220.55 o
  -1   4   0    17431.44    18396.05     44.19 o
   0   4   0    13233.37    13071.56    562.44 o
   2   4   0    29304.04    28977.46    343.66 o
   3   4   0     6791.40     6769.43     21.70 o
   4   4   0      641.01      605.77      8.93 o
   5   4   0     1655.54     1495.46     12.01 o
   6   4   0      694.00      769.59     13.30 o
   7   4   0        3.43      -11.65     11.65 o
  -9   5   0      999.75     1207.54     68.63 o
  -8   5   0      311.87      365.89     53.09 o
  -7   5   0      391.10      372.96      8.91 o
  -6   5   0     3046.74     2911.66    174.51 o
  -5   5   0     3980.92     3519.86    257.54 o
  -4   5   0      449.62      408.47     15.33 o
  -3   5   0     5388.42     4970.48     64.22 o
  -2   5   0    25795.07    28259.88    842.31 o
  -1   5   0    22409.11    18594.19   1043.11 o
   0   5   0     8077.50     7442.38    315.03 o
   1   5   0     9441.47     8289.24    985.80 o
   2   5   0     7911.05     7641.80   1742.11 o
   3   5   0     1118.87     1004.65      9.94 o
   4   5   0      674.25      674.44      9.03 o
   5   5   0      119.23      156.45     10.69 o
   6   5   0        3.08       13.81      7.42 o
  -9   6   0     2336.98     2246.48     11.75 o
  -8   6   0      445.85      486.73     51.35 o
  -7   6   0      615.40      597.91     64.67 o
  -6   6   0     3967.21     4049.38    203.43 o
  -5   6   0     4802.44     4326.76    115.35 o
  -4   6   0     1161.59     1175.11     33.63 o
  -3   6   0     3926.18     3431.91     86.35 o
  -2   6   0    13071.97    11655.53    505.32 o
  -1   6   0     8160.78     7557.93     86.78 o
   0   6   0       52.85       57.73      6.05 o
   1   6   0      315.75      329.75     13.94 o
   2   6   0      299.93      278.20     37.41 o
   3   6   0     1158.39     1255.67     12.35 o
   4   6   0     3917.03     4487.73     18.48 o
   5   6   0     1466.27     1475.55     11.98 o
   6   6   0      289.51      213.32      8.80 o
  -9   7   0     1617.58     1588.93    129.52 o
  -8   7   0      254.10      278.96     30.98 o
  -7   7   0       83.06       85.71     18.72 o
  -6   7   0     1890.51     2042.12     73.49 o
  -5   7   0     1619.52     1474.08     43.44 o
  -4   7   0       31.44       50.60     17.00 o
  -3   7   0      157.09      143.37      7.87 o
  -2   7   0     1423.20     1260.95     25.08 o
  -1   7   0       75.04       77.63     11.15 o
   0   7   0     1511.23     1440.14     41.26 o
   1   7   0     2366.20     2193.93    138.73 o
   2   7   0     1709.06     1717.90    467.30 o
   3   7   0     4354.70     5011.45     18.57 o
   4   7   0     4888.30     5817.40     20.47 o
   5   7   0     1528.97     1613.22     15.00 o
  -9   8   0      464.01      465.53     24.08 o
  -8   8   0       43.46       45.22      7.85 o
  -7   8   0      436.04      444.12     28.40 o
  -6   8   0        2.72       13.42      6.99 o
  -5   8   0        3.85       24.34     14.13 o
  -4   8   0     2182.44     2158.31    127.62 o
  -3   8   0     1962.18     1765.29     22.70 o
  -2   8   0      270.54      263.89     25.46 o
  -1   8   0      990.31     1058.36     24.43 o
   0   8   0     8931.11     9348.33    290.68 o
   1   8   0     6901.93     6943.43    318.62 o
   2   8   0     2502.38     2166.55    380.84 o
   3   8   0     3623.20     3287.75     15.02 o
   4   8   0     3641.26     4166.57     19.28 o
  -8   9   0     1148.39     1151.44     40.68 o
  -7   9   0     1994.05     2166.99    118.67 o
  -6   9   0      643.07      649.88     10.94 o
  -5   9   0      926.91      777.66     49.69 o
  -4   9   0     1209.13     1202.63     30.00 o
  -3   9   0     2251.94     2146.31     84.18 o
  -2   9   0     1838.84     1831.63     27.47 o
  -1   9   0     3304.04     3268.52     84.54 o
   0   9   0     6644.23     6533.26    608.04 o
   1   9   0     4859.04     4939.60    412.00 o
   2   9   0     1317.29     1420.75     12.91 o
   3   9   0     1124.22     1102.80     10.65 o
  -8  10   0     1961.45     1692.06     15.22 o
  -7  10   0     3034.03     2835.92    105.03 o
  -6  10   0       90.08      112.28     20.55 o
  -5  10   0      218.33      241.37     26.87 o
  -4  10   0     4446.63     4506.58    105.58 o
  -3  10   0     2729.55     2540.92    127.62 o
  -2  10   0      334.01      370.84     16.71 o
  -1  10   0     1270.27     1300.81     51.58 o
   0  10   0     2977.99     2778.73    175.12 o
   1  10   0      939.19      926.87    172.14 o
   2  10   0       14.79       34.82      7.16 o
  -7  11   0      976.82      882.76     66.65 o
  -6  11   0      682.66      578.15     25.11 o
  -5  11   0       28.34       31.99      5.61 o
  -4  11   0      329.68      375.41      6.44 o
  -3  11   0      453.81      485.63     13.17 o
  -2  11   0        0.84        9.14      8.32 o
  -1  11   0        1.25       13.20      7.14 o
   0  11   0      165.08      115.51     21.19 o
  -5  12   0      482.09      383.27     19.37 o
  -4  12   0        2.59       19.44     13.73 o
  -3  12   0       45.82       40.87      6.55 o
  -2  12   0      516.67      417.36     26.05 o
   1 -12   1     2315.80     1988.31    125.99 o
   2 -12   1     3400.19     2850.71    153.52 o
   3 -12   1     1629.21     1368.27     91.69 o
   4 -12   1     1291.42     1120.11     33.44 o
   5 -12   1     1946.55     1659.29     86.47 o
  -1 -11   1      735.82      581.58     98.23 o
   0 -11   1      797.82      715.66     42.37 o
   1 -11   1     3397.67     3375.06    124.45 o
   2 -11   1     3844.06     4104.54    104.51 o
   3 -11   1      763.70      793.23     15.94 o
   4 -11   1      282.79      282.15      9.96 o
   5 -11   1      301.00      280.14     15.37 o
   6 -11   1       57.24       58.88      7.14 o
   7 -11   1      844.60      739.13     39.07 o
  -2 -10   1     1182.33     1166.39    277.33 o
  -1 -10   1      635.94      543.83     14.92 o
   0 -10   1      391.12      451.40     15.52 o
   1 -10   1     1793.90     1758.69    132.73 o
   2 -10   1     1478.17     1511.44     45.06 o
   3 -10   1      311.27      305.22      9.23 o
   4 -10   1     3168.21     3077.79    105.65 o
   5 -10   1      589.69      652.39     19.50 o
   6 -10   1      798.93      790.94     52.45 o
   7 -10   1     2413.59     2257.36     91.44 o
   8 -10   1     1613.93     1401.54    125.19 o
  -3  -9   1       79.36       79.25      9.86 o
  -2  -9   1      559.23      686.65    184.30 o
  -1  -9   1        1.34       -1.09      9.48 o
   0  -9   1      230.56      247.18     17.72 o
   1  -9   1       32.36       34.02      6.29 o
   2  -9   1     1802.14     1670.37     34.13 o
   3  -9   1     5154.78     5283.88    152.88 o
   4  -9   1     5317.38     5009.32    158.64 o
   5  -9   1     2515.21     2449.97     95.25 o
   6  -9   1     2556.62     2620.15    128.30 o
   7  -9   1     3868.74     4100.92     13.01 o
   8  -9   1     1394.68     1360.22     71.14 o
  -4  -8   1      989.79     1113.37     12.65 o
  -3  -8   1      339.31      407.26     10.47 o
  -2  -8   1        9.50       14.09      8.47 o
  -1  -8   1     1603.92     1398.40    117.42 o
   0  -8   1     8345.70     8341.90    161.49 o
   1  -8   1     2028.88     1865.78     84.06 o
   2  -8   1      799.47      733.80     63.39 o
   3  -8   1    11568.55    10588.92    531.08 o
   4  -8   1    12733.37    12942.53    883.79 o
   5  -8   1     2896.98     2913.18    120.94 o
   6  -8   1     1074.83     1041.79     18.28 o
   7  -8   1     1858.50     1945.48     16.75 o
   8  -8   1      494.29      497.89     66.51 o
   9  -8   1       56.00       48.80     10.72 o
  -5  -7   1     1348.70     1499.53     14.32 o
  -4  -7   1     2965.56     3241.09     14.36 o
  -3  -7   1     1582.76     1564.85     10.86 o
  -2  -7   1     1382.30     1260.07    132.35 o
  -1  -7   1     2806.64     2805.51     52.70 o
   0  -7   1     3096.52     2977.84     73.68 o
   1  -7   1     5288.73     5070.85    121.23 o
   2  -7   1     5152.04     4968.98     19.94 o
   3  -7   1    10585.06    10550.87    254.40 o
   4  -7   1     7370.58     7307.13    205.34 o
   5  -7   1      196.89      217.56     14.38 o
   6  -7   1      171.22      161.99     10.87 o
   7  -7   1       78.70       69.07      8.04 o
   8  -7   1      109.14      135.23     18.10 o
   9  -7   1      899.71      832.32    102.97 o
  -6  -6   1      596.48      631.23     12.69 o
  -5  -6   1     1750.96     2048.51     15.03 o
  -4  -6   1     4869.06     3918.45     15.72 o
  -3  -6   1      724.07      787.69     11.38 o
  -2  -6   1      793.79      750.02     77.84 o
  -1  -6   1     3730.72     3429.50     90.61 o
   0  -6   1    11777.03    11963.07    131.16 o
   1  -6   1     2002.72     1872.72     32.50 o
   2  -6   1      402.82      410.94     37.48 o
   3  -6   1     2294.98     2149.40     24.21 o
   4  -6   1      235.92      239.16      7.17 o
   5  -6   1     2416.61     2396.96     95.33 o
   6  -6   1     4582.41     4743.42    280.49 o
   7  -6   1      928.28      957.41     39.23 o
   8  -6   1      992.67     1037.17    144.93 o
   9  -6   1     2423.53     2262.08    265.92 o
  -7  -5   1     1186.14     1394.87     16.31 o
  -6  -5   1      363.04      463.46     11.81 o
  -5  -5   1      287.79      323.65     10.97 o
  -4  -5   1      234.37      265.68     10.27 o
  -3  -5   1       95.11       96.03      6.93 o
  -2  -5   1       86.16       85.57      7.31 o
  -1  -5   1       80.08      103.88     10.55 o
   0  -5   1     2578.23     2353.74     53.02 o
   1  -5   1      400.71      355.08     24.01 o
   2  -5   1     5497.94     5278.31     15.48 o
   3  -5   1      986.95      931.83     16.60 o
   4  -5   1     2000.54     1893.16     49.92 o
   5  -5   1    11448.71    10726.46    528.50 o
   6  -5   1     9996.00    10518.07    772.74 o
   7  -5   1     3001.13     3104.22    253.45 o
   8  -5   1      934.50      977.29     39.67 o
   9  -5   1     1644.55     1686.69     69.97 o
  -7  -4   1      178.08      174.12     11.96 o
  -6  -4   1      843.31      940.78     12.98 o
  -5  -4   1      274.94      345.87     10.90 o
  -4  -4   1      121.13      153.75     10.13 o
  -3  -4   1     2709.55     2592.94     15.17 o
  -2  -4   1     7432.70     5350.21   1019.89 o
  -1  -4   1     2180.29     1962.88     74.23 o
   0  -4   1      357.57      345.28      7.95 o
   1  -4   1     7617.93     6977.98    149.66 o
   2  -4   1    15608.59    15473.24    345.45 o
   3  -4   1     8152.08     7503.85    126.61 o
   4  -4   1     5529.39     4975.27     31.92 o
   5  -4   1    16957.75    16968.45    165.78 o
   6  -4   1     8238.40     8113.63    877.22 o
   7  -4   1      682.07      759.59     72.66 o
   8  -4   1      261.74      284.05     30.94 o
   9  -4   1      527.51      553.94     20.45 o
  -8  -3   1        5.39       11.45     12.55 o
  -7  -3   1      278.62      193.63      9.13 o
  -6  -3   1     2864.75     2375.32     14.81 o
  -5  -3   1     4904.75     5389.71     21.33 o
  -4  -3   1     2273.42     2215.44     15.06 o
  -3  -3   1     7844.68     6208.34     20.53 o
  -2  -3   1    17482.74    11855.28    119.33 o
  -1  -3   1     4774.04     4170.49    209.21 o
   0  -3   1      217.68      198.77      9.03 o
   1  -3   1    12440.76    12633.52    110.31 o
   2  -3   1    21065.62    23048.65     52.49 o
   3  -3   1    10097.48     9643.41     55.06 o
   4  -3   1     2707.29     2222.19     58.02 o
   5  -3   1     5681.51     5778.33    230.22 o
   6  -3   1     3904.36     3865.50    239.30 o
   7  -3   1       85.47      114.38      8.20 o
   8  -3   1      412.69      426.26     64.42 o
   9  -3   1        8.51        5.43     10.95 o
  -8  -2   1      248.48      252.08     14.30 o
  -7  -2   1     2065.25     2046.10     18.54 o
  -6  -2   1     9467.32    10405.26     31.67 o
  -5  -2   1     8393.50     8013.40    189.81 o
  -4  -2   1     2730.14     2152.48     86.95 o
  -3  -2   1     5138.19     3965.81    233.89 o
  -2  -2   1     9552.89     8520.27     77.30 o
  -1  -2   1      977.40      831.72     20.90 o
   0  -2   1      361.97      370.47     26.64 o
   1  -2   1     7697.13     7658.52     41.02 o
   2  -2   1    18125.77    20863.42     56.96 o
   3  -2   1      727.53      722.12     23.81 o
   4  -2   1       36.90       51.93     10.64 o
   5  -2   1      301.23      248.83     15.94 o
   6  -2   1        8.12       24.98      7.88 o
   7  -2   1     2219.69     2285.01    229.47 o
   8  -2   1     2997.74     3017.92    200.24 o
   9  -2   1      735.40      587.00     18.01 o
  -8  -1   1     1178.54     1356.26     23.36 o
  -7  -1   1     2691.48     2607.06    229.09 o
  -6  -1   1     8387.46     7792.43    437.08 o
  -5  -1   1     4088.63     3431.99    204.09 o
  -4  -1   1       86.33       85.84      7.41 o
  -3  -1   1       23.89       27.60      9.89 o
  -2  -1   1     1992.60     1758.77     71.26 o
  -1  -1   1      632.99      532.48    147.75 o
   0  -1   1      533.58      520.13     15.96 o
   1  -1   1      173.11      201.14     12.27 o
   2  -1   1     4944.46     4556.11     85.44 o
   3  -1   1     1819.05     1683.83     84.93 o
   4  -1   1     7070.97     6622.60    245.89 o
   5  -1   1     1719.13     1557.03     65.34 o
   6  -1   1     2635.33     2570.04    120.64 o
   7  -1   1     7078.61     7194.18    261.15 o
   8  -1   1     2955.28     2604.38     25.29 o
   9  -1   1      381.04      269.96     20.21 o
  -9   0   1     1504.36     1069.35     66.36 o
  -8   0   1      396.72      405.14     10.84 o
  -7   0   1      539.00      515.38     45.81 o
  -6   0   1     1827.41     1585.91    152.44 o
  -5   0   1        4.00       16.62      7.26 o
  -4   0   1     5697.41     4679.83    369.27 o
  -3   0   1     5732.11     4543.77     26.62 o
  -2   0   1      744.92      654.27     16.07 o
   0   0   1    24546.88    37839.59   2763.31 o
   1   0   1     4817.40     4816.49     99.21 o
   2   0   1      222.62      219.73     22.60 o
   3   0   1     8281.36     7088.15    267.07 o
   4   0   1    17783.10    17973.05    721.37 o
   5   0   1     6595.71     6288.46    105.40 o
   6   0   1     1892.79     1702.59     28.24 o
   7   0   1     3454.23     3611.72    221.30 o
   8   0   1     2209.85     1804.01    114.49 o
  -9   1   1      403.70      367.95     13.01 o
  -8   1   1      210.40      220.73     12.66 o
  -7   1   1      571.48      551.68     10.96 o
  -6   1   1       68.06       79.41      9.06 o
  -5   1   1     3898.34     3578.19     62.64 o
  -4   1   1    13722.65    13829.69     42.42 o
  -3   1   1    13822.18    13700.68     31.19 o
  -2   1   1    18073.75    21748.19   1228.96 o
  -1   1   1    17902.42    22206.46    694.79 o
   0   1   1    19509.71    24902.21   1494.22 o
   1   1   1     4110.86     3686.00     97.06 o
   2   1   1     2160.42     1785.99     49.71 o
   3   1   1    10449.91    10356.17    347.19 o
   4   1   1    11141.88    10802.54    115.23 o
   5   1   1     1804.50     1682.27     95.67 o
   6   1   1      724.25      879.79     15.20 o
   7   1   1     1156.97     1049.66     18.54 o
   8   1   1      326.87      317.08     17.31 o
  -9   2   1       18.71       29.39     10.29 o
  -8   2   1     2092.18     2050.12     15.68 o
  -7   2   1     4355.56     4183.94     19.34 o
  -6   2   1     1716.13     1521.01     92.99 o
  -5   2   1     8234.32     7985.81    421.41 o
  -2   2   1      147.22      157.86     15.52 o
  -1   2   1     2631.17     2426.52     32.83 o
   0   2   1    14826.38    16081.66    277.41 o
   1   2   1      784.23      638.91     40.06 o
   2   2   1       10.38      202.23     11.38 o
   3   2   1     2115.71     2145.40     17.14 o
   4   2   1     5220.09     5315.47     23.39 o
   5   2   1       94.21      245.98     12.59 o
   6   2   1      357.44      331.09     10.28 o
   7   2   1       53.78       77.64     16.11 o
   8   2   1      134.65      115.08     15.12 o
  -9   3   1      517.43      507.88     12.18 o
  -8   3   1     3827.65     3857.28     18.78 o
  -7   3   1     6459.37     6983.80    408.63 o
  -6   3   1     8839.84     8702.59    973.06 o
  -5   3   1     7384.69     6916.42    805.17 o
  -4   3   1     7190.59     6476.43    519.70 o
  -3   3   1     2739.16     2598.30     69.05 o
  -2   3   1      817.02      766.77     44.91 o
  -1   3   1      864.96      807.00      8.38 o
   0   3   1     1778.90     1590.17     19.71 o
   1   3   1      510.63      485.19     29.06 o
   2   3   1     1634.40     1610.98     12.94 o
   3   3   1       39.53      200.48     11.15 o
   4   3   1      101.41      150.70     11.26 o
   5   3   1     1321.56     1033.97     11.45 o
   6   3   1     2972.70     3010.54     19.52 o
   7   3   1      905.03     1063.22     16.33 o
  -9   4   1      497.49      559.17     11.68 o
  -8   4   1     6564.44     7089.94    420.80 o
  -7   4   1     4661.11     4652.02     42.61 o
  -6   4   1      109.58      132.60     12.79 o
  -5   4   1      150.58      176.06      7.44 o
  -4   4   1     1876.08     1529.93     68.71 o
  -3   4   1     1035.24      844.14     12.17 o
  -2   4   1    11653.10    11463.10    486.42 o
  -1   4   1     6500.92     5717.17    366.40 o
   0   4   1      818.48      699.66     29.86 o
   1   4   1     2604.83     2698.06     14.15 o
   2   4   1     7633.78     6525.75     20.87 o
   3   4   1     1150.03      956.00     10.28 o
   4   4   1      618.09      570.43      9.33 o
   5   4   1     3312.26     3791.19     18.93 o
   6   4   1     3769.20     4376.09     21.70 o
   7   4   1      955.28     1044.75     16.69 o
  -9   5   1       64.70       69.40     33.78 o
  -8   5   1      204.12      206.89      5.95 o
  -7   5   1      583.37      551.04     33.94 o
  -6   5   1      808.27      791.57     55.71 o
  -5   5   1     3350.19     3019.34    269.35 o
  -4   5   1     1461.36     1184.83     27.17 o
  -3   5   1     7534.41     7284.43    176.54 o
  -2   5   1    27425.65    29794.08     56.82 o
  -1   5   1    10948.91    10519.51    299.38 o
   0   5   1     2835.04     2518.33    150.34 o
   1   5   1     2848.76     2595.46    205.86 o
   2   5   1     6822.76     6860.74   1146.95 o
   3   5   1     2350.97     2343.74     14.96 o
   4   5   1      553.16      649.55     11.63 o
   5   5   1     1832.65     2162.34     15.71 o
   6   5   1     1990.91     2334.94     17.77 o
  -9   6   1      261.30      281.56     24.47 o
  -8   6   1       64.72       55.39      6.29 o
  -7   6   1      396.19      369.72     18.05 o
  -6   6   1     6680.94     6789.79    316.09 o
  -5   6   1    10208.27    10308.76    119.51 o
  -4   6   1     7609.44     7101.04    385.19 o
  -3   6   1    10279.76    10165.43     94.86 o
  -2   6   1    19934.42    19779.41    291.33 o
  -1   6   1     5464.73     5141.69     88.41 o
   0   6   1      203.13      181.32     15.45 o
   1   6   1     1601.16     1596.47     62.57 o
   2   6   1     2164.54     2102.61    368.17 o
   3   6   1      227.48      276.15     10.93 o
   4   6   1        6.18       19.91     10.68 o
   5   6   1      235.46      276.33     11.53 o
  -9   7   1     1375.92     1301.47    102.47 o
  -8   7   1      585.20      508.19     64.55 o
  -7   7   1     1740.80     1743.22      9.34 o
  -6   7   1    10198.89    10965.70    394.92 o
  -5   7   1    10539.52    10207.10    732.94 o
  -4   7   1     3423.19     3243.75    138.61 o
  -3   7   1     3040.52     2967.94     17.04 o
  -2   7   1     4157.23     4077.94    141.26 o
  -1   7   1     1026.64      974.67     22.30 o
   0   7   1     1630.37     1629.44     18.78 o
   1   7   1      437.17      409.68     33.79 o
   2   7   1      125.62      101.08     12.66 o
   3   7   1      125.06      171.98      7.89 o
   4   7   1      552.37      634.14     12.25 o
   5   7   1        8.10      -11.08     11.08 o
  -9   8   1     1638.52     1542.81     79.63 o
  -8   8   1      808.16      795.58     21.20 o
  -7   8   1     1238.37     1316.39     44.96 o
  -6   8   1     4594.35     4834.31     77.84 o
  -5   8   1     3512.16     3418.81    123.09 o
  -4   8   1       23.72       53.22      6.83 o
  -3   8   1        5.33       51.96     14.04 o
  -2   8   1       40.14       70.21      6.26 o
  -1   8   1     1792.16     1583.36    143.44 o
   0   8   1     4790.17     4841.35    191.01 o
   1   8   1     1981.84     2047.00     72.04 o
   2   8   1      222.13      217.18      7.90 o
   3   8   1      321.44      277.54      8.27 o
   4   8   1     1431.11     1431.81     12.34 o
  -8   9   1       36.56       65.27     28.48 o
  -7   9   1       31.28       46.19      6.27 o
  -6   9   1      384.26      425.81     29.42 o
  -5   9   1       39.79      114.89      6.66 o
  -4   9   1     2643.97     2435.49    145.04 o
  -3   9   1     4504.99     4586.27    291.01 o
  -2   9   1     1832.15     1606.51    108.19 o
  -1   9   1     3820.19     3872.82    133.12 o
   0   9   1     5844.05     5958.95    334.45 o
   1   9   1     1630.30     1581.05     44.11 o
   2   9   1      453.57      444.46      8.84 o
   3   9   1     1135.15      852.48     10.98 o
  -8  10   1      308.41      256.31     29.92 o
  -7  10   1      804.26      831.78     47.22 o
  -6  10   1      104.21      125.21     22.24 o
  -5  10   1     1180.85     1085.66     86.47 o
  -4  10   1     5766.92     5674.17    403.41 o
  -3  10   1     6655.61     6362.04    262.16 o
  -2  10   1     2411.11     2345.93     42.67 o
  -1  10   1     2297.55     2150.23    166.90 o
   0  10   1     3543.13     3518.78     14.12 o
   1  10   1     1517.11     1435.74    343.40 o
  -7  11   1     1570.25     1381.02    132.19 o
  -6  11   1     1102.95     1015.89     29.99 o
  -5  11   1     2045.53     1641.17    137.66 o
  -4  11   1     4533.40     4445.42    281.34 o
  -3  11   1     3636.98     3623.05    109.08 o
  -2  11   1      875.18      780.91     63.01 o
  -1  11   1      728.37      597.31     34.05 o
   0  11   1      324.47      292.95     52.50 o
  -5  12   1      618.24      490.51     10.09 o
  -4  12   1     1728.16     1497.63    132.32 o
  -3  12   1      760.51      575.32     35.53 o
   1 -12   2     1699.23     1369.44     78.74 o
   2 -12   2     1436.32     1308.40     31.67 o
   3 -12   2      369.17      356.55      7.36 o
   4 -12   2      350.68      271.00      6.47 o
   5 -12   2     1520.15     1205.10     62.17 o
   6 -12   2     1091.70      777.85     20.56 o
  -1 -11   2     1530.48     1429.76    111.60 o
   0 -11   2     1214.51     1104.66     44.20 o
   1 -11   2     3216.93     3200.14    172.06 o
   2 -11   2     2639.80     2644.86     64.48 o
   3 -11   2      308.25      278.62     14.20 o
   4 -11   2      409.66      390.80     10.51 o
   5 -11   2     1397.00     1348.66      7.87 o
   6 -11   2     1480.51     1360.24     83.90 o
   7 -11   2       87.96       67.93      8.10 o
  -2 -10   2     4070.05     4170.18    618.90 o
  -1 -10   2     2201.21     2186.98    146.40 o
   0 -10   2     1209.12     1153.43     84.74 o
   1 -10   2     2085.72     1936.66    175.33 o
   2 -10   2     1721.52     1658.78    107.30 o
   3 -10   2       27.32       57.27      5.46 o
   4 -10   2       11.23       36.60     25.17 o
   5 -10   2      587.93      579.03     23.01 o
   6 -10   2      104.50      116.04      7.04 o
   7 -10   2      106.47      133.85     15.47 o
   8 -10   2      113.73      126.01      8.60 o
  -4  -9   2      803.10      863.57     12.37 o
  -3  -9   2     2877.07     3145.24     16.54 o
  -2  -9   2     4111.40     4164.78    898.56 o
  -1  -9   2      605.16      594.13     47.67 o
   0  -9   2        0.93       26.78     10.65 o
   1  -9   2       50.45       66.53      5.81 o
   2  -9   2        1.95       14.90      8.47 o
   3  -9   2     1808.84     1796.52     61.43 o
   4  -9   2     2121.90     2147.67     39.19 o
   5  -9   2       10.67       20.14      6.28 o
   6  -9   2      121.67      137.72      7.81 o
   7  -9   2     1851.70     1810.58     78.88 o
   8  -9   2      660.79      602.08     13.43 o
  -5  -8   2      812.10      658.15     10.36 o
  -4  -8   2      344.26      382.56     10.54 o
  -3  -8   2      949.65     1046.18     11.68 o
  -2  -8   2      835.25      738.04     89.80 o
  -1  -8   2      975.91      843.99     70.45 o
   0  -8   2     6336.50     6697.72    307.12 o
   1  -8   2     2535.67     2662.98     84.25 o
   2  -8   2     2684.03     2669.60     50.41 o
   3  -8   2     4976.86     5134.58    125.39 o
   4  -8   2     4727.35     4627.33    141.27 o
   5  -8   2      708.21      690.31     28.90 o
   6  -8   2      350.02      362.59      6.52 o
   7  -8   2     1942.46     2009.69     49.23 o
   8  -8   2     2046.11     2059.49     78.13 o
   9  -8   2      274.46      260.10     28.15 o
  -5  -7   2       57.05       66.19     10.02 o
  -4  -7   2      417.66      534.34     10.71 o
  -3  -7   2      470.53      485.36     10.25 o
  -2  -7   2     2394.13     2207.28    211.51 o
  -1  -7   2     9893.15    10496.87    111.47 o
   0  -7   2    15867.57    17627.89    681.36 o
   1  -7   2     5470.52     5657.16    170.96 o
   2  -7   2     3940.35     3667.17    141.57 o
   3  -7   2     8670.86     8997.09     65.14 o
   4  -7   2     4101.57     4061.88    102.98 o
   5  -7   2      101.30      148.36      7.74 o
   6  -7   2      733.42      752.39     62.21 o
   7  -7   2     2452.15     2598.82    184.15 o
   8  -7   2      824.15      824.56    122.96 o
   9  -7   2        2.69       17.96     14.18 o
  -6  -6   2        4.95       15.98      9.89 o
  -5  -6   2      839.46      789.48      9.30 o
  -4  -6   2     7217.37     6254.79     18.91 o
  -3  -6   2     5314.88     5146.15    898.43 o
  -2  -6   2     3313.87     3296.59    428.88 o
  -1  -6   2    14588.83    15106.47    187.94 o
   0  -6   2    22414.19    24932.72    974.59 o
   1  -6   2     6736.90     6389.80    328.35 o
   2  -6   2      604.18      576.46     23.56 o
   3  -6   2     2666.56     2531.09     42.19 o
   4  -6   2     2451.94     2431.64     49.61 o
   5  -6   2       41.16       53.67     20.29 o
   6  -6   2      191.17      195.19     11.12 o
   7  -6   2      469.34      504.80     36.56 o
   8  -6   2       51.21       69.70      7.11 o
   9  -6   2      251.64      274.57     32.01 o
  -7  -5   2      660.63      576.65     10.42 o
  -6  -5   2      783.86      822.43     12.47 o
  -5  -5   2     2777.38     3222.07     16.16 o
  -4  -5   2     5503.70     5381.89     17.29 o
  -3  -5   2     7028.08     5738.48     40.75 o
  -2  -5   2     6595.15     5328.53    247.95 o
  -1  -5   2    13953.68    12871.88   1004.57 o
   0  -5   2     9776.96     9875.33    460.47 o
   1  -5   2       65.32       58.40      6.38 o
   2  -5   2     1965.01     1667.59     10.86 o
   3  -5   2        1.12        1.31      6.24 o
   4  -5   2      357.62      343.33      9.10 o
   5  -5   2     3129.23     2930.99    211.51 o
   6  -5   2     2165.91     2114.63    189.26 o
   7  -5   2       11.35       37.99     18.04 o
   8  -5   2      177.40      193.17     14.41 o
   9  -5   2     1284.90     1183.54    172.89 o
  -7  -4   2      873.19     1036.72     14.28 o
  -6  -4   2       44.60       42.12      7.19 o
  -5  -4   2     2563.62     2754.69     15.65 o
  -4  -4   2    11587.33    11869.61     27.30 o
  -3  -4   2     4340.28     3869.57     33.30 o
  -2  -4   2       76.16       73.09     10.83 o
  -1  -4   2      984.59      856.78     35.46 o
   0  -4   2        5.94       17.86      8.36 o
   1  -4   2     9340.76     8990.62    218.38 o
   2  -4   2    22987.15    25529.64     52.00 o
   3  -4   2     6022.68     5837.07    147.55 o
   4  -4   2     3028.38     2711.76    275.08 o
   5  -4   2     6938.06     6787.37     21.57 o
   6  -4   2     3980.12     3827.98    445.22 o
   7  -4   2      381.20      383.74     36.66 o
   8  -4   2      363.44      384.00     34.77 o
   9  -4   2     1456.05     1527.33    129.47 o
  -8  -3   2      163.63      178.40     12.96 o
  -7  -3   2      409.50      440.79     12.55 o
  -6  -3   2      191.53      139.34      7.67 o
  -5  -3   2      454.64      458.72     10.79 o
  -4  -3   2     2208.61     1879.24    174.82 o
  -3  -3   2       50.12       76.06     16.78 o
  -2  -3   2    10077.05     8594.75   2255.77 o
  -1  -3   2     8167.23     6863.92    699.22 o
   0  -3   2     8316.88     8266.75    306.71 o
   3  -3   2    10543.51    10479.71    675.73 o
   4  -3   2     2099.78     1874.58     23.71 o
   5  -3   2     5460.16     5053.28    275.42 o
   6  -3   2     2823.71     2610.00     23.99 o
   7  -3   2      111.85      144.51     13.79 o
   8  -3   2      166.86      153.95     43.66 o
   9  -3   2      876.95      811.89    103.09 o
  -8  -2   2      464.34      436.87     14.65 o
  -7  -2   2       47.77       79.68     16.65 o
  -6  -2   2     1684.09     1518.03    114.34 o
  -5  -2   2      649.96      649.12     17.02 o
  -4  -2   2      286.11      278.88     18.91 o
  -3  -2   2     7983.43     7922.21     85.04 o
  -2  -2   2    28619.98    28445.42   3515.42 o
  -1  -2   2    34027.40    42906.05   1146.28 o
   0  -2   2    17300.48    19965.21     61.64 o
   3  -2   2     1844.58     1567.11     38.96 o
   4  -2   2       17.34       28.74      9.19 o
   5  -2   2     1307.84     1316.62     55.20 o
   6  -2   2      713.66      697.49     59.73 o
   7  -2   2       63.63       57.98     21.96 o
   8  -2   2      139.01       97.13     20.05 o
   9  -2   2       66.90       52.28     16.02 o
  -9  -1   2      733.99      581.03     20.92 o
  -8  -1   2      185.93      209.53     26.47 o
  -7  -1   2      669.07      592.28     27.68 o
  -6  -1   2     5100.85     4704.92    177.53 o
  -5  -1   2     3898.05     3685.09     99.24 o
  -4  -1   2     1283.83      984.70    142.82 o
  -3  -1   2    16957.31    14935.30     78.83 o
  -2  -1   2    41406.63    44331.75    184.85 o
  -1  -1   2    30944.15    30027.93   9822.46 o
   0  -1   2     4717.44     4327.05    199.75 o
   1  -1   2     6980.45     6604.29    366.59 o
   2  -1   2     7787.99     7827.20    121.06 o
   3  -1   2      636.58      547.70     13.86 o
   4  -1   2     3840.15     3351.31    114.27 o
   5  -1   2       73.72      100.00     21.24 o
   6  -1   2      168.10      173.16     12.29 o
   7  -1   2     1877.77     1748.51    125.10 o
   8  -1   2      712.58      584.63     19.08 o
  -9   0   2     1158.69     1046.64     74.11 o
  -8   0   2      291.04      293.70     15.56 o
  -7   0   2      848.67      839.11     15.48 o
  -6   0   2     4347.90     4215.75     16.56 o
  -5   0   2     4135.63     3563.62    236.66 o
  -4   0   2     1159.75     1086.94     14.47 o
  -3   0   2    10698.31    10537.22     39.40 o
  -1   0   2      941.08      830.55     24.83 o
   0   0   2        7.88       72.27     17.07 o
   1   0   2       26.59       90.04     11.34 o
   2   0   2      975.81      835.42     35.80 o
   3   0   2    10334.26     9678.18    294.56 o
   4   0   2    14569.86    16169.87   1656.12 o
   5   0   2     4330.38     4300.79    127.05 o
   6   0   2      620.12      661.16     23.72 o
   7   0   2     1978.99     1655.82    108.41 o
   8   0   2     1297.44     1126.17    181.19 o
  -9   1   2      777.72      758.80     11.88 o
  -8   1   2       15.48       32.99      9.52 o
  -7   1   2       71.36       81.24      9.21 o
  -6   1   2     2429.01     2255.47    200.31 o
  -5   1   2     1120.88      874.60     54.98 o
  -4   1   2       45.97       50.09      7.03 o
  -3   1   2       87.11       70.62     11.17 o
  -2   1   2     8721.83     9431.48     37.03 o
  -1   1   2     1869.05     1717.53     81.17 o
   0   1   2    28207.02    37121.53   1504.36 o
   1   1   2    14462.21    14356.16   1046.44 o
   2   1   2    12193.50    11435.55    907.90 o
   3   1   2    29643.08    33215.66    185.88 o
   4   1   2    13072.13    10960.62   1102.60 o
   5   1   2     1568.66     1595.47    134.51 o
   6   1   2      509.07      450.32     15.70 o
   7   1   2     1347.39     1458.80     20.53 o
   8   1   2      736.40      672.47     19.98 o
  -9   2   2       57.63       60.90     10.16 o
  -8   2   2      672.55      678.06     11.73 o
  -7   2   2      599.01      675.42     11.43 o
  -6   2   2      418.77      332.34      8.48 o
  -5   2   2      194.98      185.43      8.27 o
  -4   2   2     4029.57     3661.64    169.08 o
  -3   2   2     2699.89     2291.76     81.76 o
  -2   2   2     2550.66     2397.26     38.53 o
  -1   2   2    19592.15    22159.69     74.20 o
   2   2   2     6622.04     6528.05    258.29 o
   3   2   2     8216.30     8395.32     29.56 o
   4   2   2     7426.34     7597.90     28.06 o
   5   2   2      260.37      270.10     13.31 o
   6   2   2       12.19       31.32     12.75 o
   7   2   2      206.99      224.44     14.53 o
  -9   3   2      227.25      253.99     10.63 o
  -8   3   2     2157.93     2189.53     14.81 o
  -7   3   2     2399.26     2031.97     12.73 o
  -6   3   2      393.31      452.60     25.94 o
  -5   3   2     1978.91     1728.83    164.70 o
  -4   3   2    13636.02    14426.09    492.16 o
  -3   3   2     9172.36     8545.91    118.07 o
  -2   3   2     7419.70     7525.21    166.98 o
   1   3   2     5690.62     5335.64    143.28 o
   2   3   2     1599.13     1448.91     69.60 o
   3   3   2     1622.96     1369.35     12.55 o
   4   3   2      674.21      702.30     13.35 o
   5   3   2      894.60     1071.32     14.63 o
   6   3   2     1407.63     1547.06     16.75 o
   7   3   2      137.84      134.41     13.86 o
  -9   4   2      559.76      525.62      8.85 o
  -8   4   2     4898.52     5225.09     19.93 o
  -7   4   2     3570.99     3656.69    196.77 o
  -6   4   2      270.31      335.56     29.94 o
  -5   4   2     1207.06     1155.74      8.39 o
  -4   4   2    11061.67    11519.36    161.98 o
  -3   4   2     8389.25     7879.18     15.97 o
  -2   4   2     1130.50      989.66      8.24 o
  -1   4   2     3184.44     2822.31     89.43 o
   0   4   2    13112.78    13426.38    379.91 o
   1   4   2      463.39      352.20     20.08 o
   2   4   2     1974.61     1855.06    357.46 o
   3   4   2     1637.89     1470.82     11.90 o
   4   4   2     1229.66     1361.74     14.13 o
   5   4   2     3220.69     3620.52     19.31 o
   6   4   2     2502.05     2895.33     19.75 o
  -9   5   2      545.16      581.66     11.62 o
  -8   5   2     1530.91     1599.94     15.00 o
  -7   5   2      910.41      964.00     50.00 o
  -6   5   2       33.87       68.06      7.53 o
  -5   5   2       51.74       57.42      8.99 o
  -4   5   2     2649.58     2427.54     28.22 o
  -3   5   2      436.79      378.38      8.09 o
  -2   5   2       58.07       51.04      6.43 o
  -1   5   2       87.81      100.96     12.34 o
   0   5   2       94.61       89.58      6.35 o
   1   5   2     4805.37     4620.12     93.32 o
   2   5   2    12656.46    13230.02   2062.28 o
   3   5   2     5244.32     4944.85     17.87 o
   4   5   2     2540.30     2409.95     13.80 o
   5   5   2     3369.38     3360.74     16.73 o
   6   5   2     1949.39     2260.17     18.47 o
  -9   6   2       31.20       30.53     10.22 o
  -8   6   2      378.54      334.73     18.87 o
  -7   6   2        0.01       -7.90      7.90 o
  -6   6   2     2191.17     2177.03     22.48 o
  -5   6   2     1249.15     1181.75     15.53 o
  -4   6   2      189.55      204.56      7.91 o
  -3   6   2      119.17      133.13     15.91 o
  -2   6   2     5968.29     5557.53    173.95 o
  -1   6   2     4271.22     3975.28     74.82 o
   0   6   2     3301.44     3055.93    120.33 o
   1   6   2     8542.04     8299.65    279.29 o
   2   6   2    13298.70    12850.88     26.73 o
   3   6   2     4771.58     5260.91     19.55 o
   4   6   2     1226.94     1462.56     14.15 o
   5   6   2     1200.64     1422.80     15.48 o
  -9   7   2      823.71      802.85     33.19 o
  -8   7   2      256.61      288.76      8.20 o
  -7   7   2      671.14      735.28     25.02 o
  -6   7   2     4516.78     4203.13    295.50 o
  -5   7   2     2664.92     2515.39     77.88 o
  -4   7   2      530.80      506.82     20.09 o
  -3   7   2     1818.42     1675.92     57.47 o
  -2   7   2     9480.07     9151.88    247.53 o
  -1   7   2     6002.74     5955.55    218.41 o
   0   7   2     3241.16     3072.17    154.23 o
   1   7   2     5724.58     5754.19    326.68 o
   2   7   2     6201.06     6132.95     19.06 o
   3   7   2      947.27     1078.62     12.92 o
   4   7   2        9.42       13.91     10.92 o
  -9   8   2     1821.52     1649.90     26.05 o
  -8   8   2      892.28      837.05     18.38 o
  -7   8   2     1009.81      980.35      7.99 o
  -6   8   2     4401.23     4463.21    129.97 o
  -5   8   2     2489.33     2521.45     18.67 o
  -4   8   2      230.58      231.73      9.27 o
  -3   8   2     1319.42     1300.99     58.77 o
  -2   8   2     5135.25     5130.99     44.30 o
  -1   8   2     2606.28     2514.61    116.07 o
   0   8   2      456.26      504.87      9.03 o
   1   8   2      754.52      784.64     22.02 o
   2   8   2      681.76      783.17     12.03 o
   3   8   2       67.01       51.38      7.99 o
  -8   9   2      433.68      447.48      8.70 o
  -7   9   2      260.40      332.30     14.19 o
  -6   9   2     1180.51     1174.01     36.93 o
  -5   9   2      829.76      855.45     40.63 o
  -4   9   2      169.21      163.73      6.80 o
  -3   9   2        1.67        5.27     15.80 o
  -2   9   2      963.88     1013.92     32.04 o
  -1   9   2      141.41      138.40      8.22 o
   0   9   2      501.15      468.66     25.17 o
   1   9   2      123.05      134.40      6.45 o
   2   9   2      265.17      269.60      8.57 o
  -8  10   2       29.43       15.18      8.66 o
  -7  10   2       49.29       77.36      7.68 o
  -6  10   2        0.32       -0.26      7.17 o
  -5  10   2      156.98      186.94      7.57 o
  -4  10   2     1281.19     1328.18     56.72 o
  -3  10   2      559.94      590.51     20.92 o
  -2  10   2       28.62       55.96      6.91 o
  -1  10   2      154.28      168.06      8.80 o
   0  10   2     2156.73     2127.36     39.87 o
   1  10   2     1878.16     1615.45    254.87 o
  -6  11   2      353.88      360.65     33.12 o
  -5  11   2      592.98      561.47     35.53 o
  -4  11   2     2305.90     2077.31    123.31 o
  -3  11   2      880.45      789.09     16.32 o
  -2  11   2      266.96      240.87     44.87 o
  -1  11   2     1312.77     1114.03     92.18 o
   1 -12   3       40.48       44.85      5.93 o
   2 -12   3       16.39       22.28      6.31 o
   3 -12   3        2.12       -8.60      8.60 o
   4 -12   3      149.77      123.68     16.87 o
   5 -12   3     1840.73     1413.45     68.98 o
  -1 -11   3       46.90       45.64      5.42 o
   0 -11   3       32.56       35.68      5.25 o
   1 -11   3      957.58      948.24     17.55 o
   2 -11   3     1493.18     1309.53    172.38 o
   3 -11   3      909.42      808.36     61.51 o
   4 -11   3     1683.14     1660.11     76.43 o
   5 -11   3     4401.37     4381.83    200.11 o
   6 -11   3     2384.37     2293.36    112.39 o
   7 -11   3      466.32      454.48     41.73 o
  -3 -10   3      637.23      636.81     11.26 o
  -2 -10   3      940.25      957.77    104.09 o
  -1 -10   3      300.24      345.06     16.58 o
   0 -10   3      385.75      366.40     14.32 o
   1 -10   3     3430.21     3204.81    343.22 o
   2 -10   3     4934.38     4787.10    418.39 o
   3 -10   3     2213.93     2247.30     87.94 o
   4 -10   3     2924.32     2861.51     73.28 o
   5 -10   3     4620.03     4643.05     76.55 o
   6 -10   3     1979.57     1808.18     55.19 o
   7 -10   3       26.76       39.89      6.73 o
  -4  -9   3      278.06      212.78      7.70 o
  -3  -9   3     1521.61     1357.44     10.84 o
  -2  -9   3     2451.74     2600.75    251.32 o
  -1  -9   3      560.31      537.22     16.74 o
   0  -9   3      926.89     1003.86     36.89 o
   1  -9   3     4905.92     5307.72     30.23 o
   2  -9   3     7251.26     7769.03    157.58 o
   3  -9   3     1671.71     1769.23     65.30 o
   4  -9   3      935.93      963.37      9.48 o
   5  -9   3     1393.58     1402.56     65.29 o
   6  -9   3       57.41       94.29     24.28 o
   7  -9   3      910.18      948.87     83.44 o
   8  -9   3      349.77      363.20     10.95 o
  -5  -8   3      838.50      930.73     12.77 o
  -4  -8   3      308.02      347.67     10.30 o
  -3  -8   3      919.84      922.45    134.99 o
  -2  -8   3     2117.07     2271.26    301.49 o
  -1  -8   3      213.63      248.10      9.21 o
   0  -8   3      526.77      557.98     25.40 o
   1  -8   3     3731.67     3706.58    202.07 o
   2  -8   3     2331.57     2307.85     18.26 o
   3  -8   3      100.20      100.99      6.62 o
   4  -8   3      699.92      740.92     52.02 o
   5  -8   3      263.39      290.89     14.77 o
   6  -8   3      734.02      778.61     49.44 o
   7  -8   3     2941.62     3014.23    141.70 o
   8  -8   3     1722.77     1653.37     35.84 o
  -6  -7   3     1353.67     1308.50     15.15 o
  -5  -7   3      120.22      144.19      9.99 o
  -4  -7   3       79.52       92.01      9.39 o
  -3  -7   3       43.10       50.85      9.98 o
  -2  -7   3      555.49      589.39     78.20 o
  -1  -7   3      146.84      137.49      8.93 o
   0  -7   3     1351.74     1244.85    106.08 o
   1  -7   3       99.51      118.81     14.01 o
   2  -7   3       12.13       23.91      8.36 o
   3  -7   3     6049.99     6064.47     58.82 o
   4  -7   3     5650.90     5821.19     36.25 o
   5  -7   3     1463.89     1372.06    100.21 o
   6  -7   3     3477.09     3304.55    368.42 o
   7  -7   3     5262.27     5851.85    311.76 o
   8  -7   3     1969.15     1997.31    116.44 o
   9  -7   3      201.27      185.64     18.51 o
  -6  -6   3      151.41      148.81     10.33 o
  -5  -6   3      442.35      439.97     10.68 o
  -4  -6   3     2961.96     2601.33     12.79 o
  -3  -6   3      915.44      769.31     66.45 o
  -2  -6   3      762.66      747.73     66.58 o
  -1  -6   3     3266.59     3114.02     60.29 o
   0  -6   3     5305.01     5237.00    143.66 o
   1  -6   3     1798.86     1717.23     10.62 o
   2  -6   3     1339.94     1215.10     20.74 o
   3  -6   3     8212.97     8115.88    112.02 o
   4  -6   3    14812.91    15852.46    664.69 o
   5  -6   3     3966.64     4117.03     63.51 o
   6  -6   3     2336.39     2416.07     49.86 o
   7  -6   3     3239.12     3448.34    263.99 o
   8  -6   3      731.91      788.03     61.84 o
   9  -6   3       68.91       76.36     12.70 o
  -7  -5   3      434.68      433.66     12.28 o
  -6  -5   3      650.82      520.28      9.02 o
  -5  -5   3     3393.67     3764.67     16.77 o
  -4  -5   3     9571.47     8410.11    914.54 o
  -3  -5   3     3048.83     2740.79    325.07 o
  -2  -5   3      706.03      700.59     39.06 o
  -1  -5   3     7201.25     6874.66    126.17 o
   0  -5   3     7825.61     7539.59     21.77 o
   1  -5   3      597.51      482.26     43.35 o
   2  -5   3     5605.22     5491.80     32.29 o
   3  -5   3    15619.19    16419.90    913.67 o
   4  -5   3     8986.38     8820.15    398.06 o
   5  -5   3      592.57      589.53     58.06 o
   6  -5   3       68.22       79.01      7.41 o
   7  -5   3      339.42      332.41      7.89 o
   8  -5   3        3.31        5.52     11.87 o
   9  -5   3      580.69      526.44     57.90 o
  -7  -4   3     2292.33     2055.53     14.43 o
  -6  -4   3     1593.27     1838.25     14.46 o
  -5  -4   3     4447.29     4136.76     67.62 o
  -4  -4   3     8688.68     7828.88    316.03 o
  -3  -4   3     3261.83     3093.87    197.43 o
  -2  -4   3       29.36       40.29     12.66 o
  -1  -4   3     1336.75     1039.44     26.96 o
   0  -4   3    12057.84    12740.53    356.50 o
   1  -4   3     2525.65     2634.70     66.45 o
   2  -4   3       33.62       32.37      8.87 o
   3  -4   3     3916.55     3776.40     83.56 o
   4  -4   3     1551.38     1310.56     85.87 o
   5  -4   3      920.66      926.48     40.12 o
   6  -4   3     1730.43     1887.48     99.97 o
   7  -4   3      281.21      316.68     46.28 o
   8  -4   3      831.81      928.74    134.32 o
   9  -4   3     1829.53     1601.29    295.24 o
  -8  -3   3     2320.73     2478.40     20.66 o
  -7  -3   3     2251.85     2655.92     17.98 o
  -6  -3   3      979.97      952.96    108.35 o
  -5  -3   3     3056.28     2838.15     75.65 o
  -4  -3   3     3300.84     2809.20     63.12 o
  -3  -3   3       92.46      103.62     18.39 o
  -2  -3   3     1175.80      925.04    174.66 o
  -1  -3   3      610.84      626.90     24.12 o
   0  -3   3       65.53       87.24     20.18 o
   1  -3   3     1241.80     1122.72     16.52 o
   2  -3   3     3529.55     3495.92     73.88 o
   3  -3   3       33.52       43.25      6.26 o
   4  -3   3      404.07      415.50      7.72 o
   5  -3   3     7003.51     7355.13    215.53 o
   6  -3   3     6604.76     7002.47    374.82 o
   7  -3   3     1641.01     1810.67    199.76 o
   8  -3   3     1531.88     1512.28    203.94 o
   9  -3   3     1607.31     1373.20    220.64 o
  -8  -2   3     2485.24     2326.12    236.59 o
  -7  -2   3     1179.97     1154.21     71.58 o
  -6  -2   3      191.08      190.43      7.71 o
  -5  -2   3       88.34       96.60     11.78 o
  -4  -2   3       12.48       10.43     21.59 o
  -3  -2   3     3948.59     3809.75     66.30 o
  -2  -2   3    22141.87    21552.71   4962.77 o
  -1  -2   3     4717.39     4819.54    195.38 o
   0  -2   3      896.68      853.33     87.48 o
   1  -2   3     5903.22     5829.96    125.71 o
   2  -2   3    11097.27    10478.91    513.03 o
   3  -2   3     3094.27     2995.83     49.52 o
   4  -2   3     3252.86     2902.43    126.46 o
   5  -2   3    10311.16    10790.05    125.19 o
   6  -2   3     7666.33     7804.01    452.58 o
   7  -2   3      967.87      994.69    105.03 o
   8  -2   3      364.93      397.78     81.92 o
  -9  -1   3       47.88       38.51     10.20 o
  -8  -1   3      256.79      263.97     21.48 o
  -7  -1   3      131.33      132.96     10.04 o
  -6  -1   3     4508.52     4158.09    271.20 o
  -5  -1   3     4897.49     4453.67    248.58 o
  -4  -1   3     5135.60     4714.60    385.48 o
  -3  -1   3    18104.92    17849.77     79.99 o
  -2  -1   3    30079.04    26975.77    124.68 o
  -1  -1   3     6681.87     5898.52     81.57 o
   0  -1   3      380.74      314.91     22.58 o
   1  -1   3    12524.22    12295.06    472.49 o
   2  -1   3    12364.05    12239.63    414.52 o
   3  -1   3     2944.41     2709.23    149.29 o
   4  -1   3     2609.93     2640.10    105.04 o
   5  -1   3     6191.04     6149.31    238.86 o
   6  -1   3     2430.34     2439.66    130.41 o
   7  -1   3       42.39       48.44     10.74 o
   8  -1   3       24.20       37.02     19.34 o
  -9   0   3      413.97      394.34     25.46 o
  -8   0   3      162.04      157.89      8.94 o
  -7   0   3     2547.54     2494.82    153.79 o
  -6   0   3    12613.43    12453.74   1132.94 o
  -5   0   3    13025.26    13932.54     36.63 o
  -4   0   3     5968.97     5562.98     25.72 o
  -3   0   3    14491.92    15562.40     47.87 o
  -2   0   3    16747.56    15781.55     65.46 o
  -1   0   3     3129.10     2305.23    214.52 o
   0   0   3     1243.64     1170.85     22.66 o
   1   0   3     3859.05     3816.60     65.04 o
   2   0   3     7145.50     6929.71    198.33 o
   3   0   3      508.86      462.74     29.08 o
   4   0   3       14.95       40.18      7.43 o
   5   0   3     1116.19     1094.41     49.04 o
   6   0   3      106.25       92.96     14.92 o
   7   0   3     1083.11     1034.44     72.48 o
  -9   1   3     1590.73     1592.24     27.34 o
  -8   1   3      824.16      881.32     12.61 o
  -7   1   3     4410.37     4748.13    379.77 o
  -6   1   3    13037.39    12920.74   1092.15 o
  -5   1   3     8855.34     7645.69     24.95 o
  -4   1   3      577.19      620.16     12.23 o
  -3   1   3     1787.99     1568.09     16.96 o
  -2   1   3     2401.23     2048.65     33.82 o
  -1   1   3      664.40      628.89     12.78 o
   0   1   3     6107.37     5518.97    367.22 o
   1   1   3       33.17       92.95     23.62 o
   2   1   3      332.57      281.41      7.06 o
   3   1   3     1130.94     1133.57     62.15 o
   4   1   3     2139.39     1778.78    121.37 o
   5   1   3      375.63      377.30     41.18 o
   6   1   3      711.54      777.71     17.15 o
   7   1   3     2329.05     2658.83     24.45 o
  -9   2   3     1737.31     1450.80     12.97 o
  -8   2   3      569.97      604.74     11.69 o
  -7   2   3     1867.47     1789.30     14.30 o
  -6   2   3     5245.64     4476.27     17.99 o
  -5   2   3      447.23      357.61     19.09 o
  -4   2   3     2557.85     2246.04     22.78 o
  -3   2   3     1891.94     1837.28     14.83 o
  -2   2   3      792.20      741.04     26.11 o
  -1   2   3     9525.07     9986.56     80.45 o
   0   2   3    17487.44    18520.09    953.84 o
   1   2   3     4645.87     4581.89    208.05 o
   2   2   3      200.25      253.84     23.66 o
   3   2   3     4123.75     3968.03    229.20 o
   4   2   3     5361.78     5580.49     25.32 o
   5   2   3     1387.52     1677.15     18.11 o
   6   2   3      914.25     1104.39     16.90 o
   7   2   3     3049.71     3395.68     25.32 o
  -9   3   3      592.35      549.36     11.52 o
  -8   3   3       21.12       32.29     10.02 o
  -7   3   3       81.46      141.74     10.29 o
  -6   3   3      347.95      386.74     11.38 o
  -5   3   3     1610.51     1355.70     23.76 o
  -4   3   3    17179.07    16918.71     35.65 o
  -3   3   3    14768.81    15398.47    180.19 o
  -2   3   3     7081.76     7055.76    209.60 o
  -1   3   3    24217.30    28554.16    380.82 o
   0   3   3    15426.84    16906.19    440.42 o
   1   3   3     2401.31     2101.28    162.99 o
   2   3   3      339.77      307.66     26.93 o
   3   3   3     3717.76     3522.60     17.92 o
   4   3   3     3973.98     4429.28     21.55 o
   5   3   3     1468.64     1325.95     13.24 o
   6   3   3      515.63      553.14     14.52 o
   7   3   3      503.71      550.24     15.95 o
 -10   4   3      101.59      113.83     10.56 o
  -9   4   3        8.70       -9.85      9.85 o
  -8   4   3     1266.98     1354.47     13.05 o
  -7   4   3     1977.94     1998.57     14.20 o
  -6   4   3     1870.53     1779.43     56.04 o
  -5   4   3     9050.17     9065.92    276.67 o
  -4   4   3    26432.96    30003.90    298.87 o
  -3   4   3    23798.29    26004.12    553.34 o
  -2   4   3     3759.00     3541.62    106.93 o
  -1   4   3     4377.08     3938.50    262.52 o
   0   4   3     7106.71     6998.15     65.44 o
   1   4   3      503.34      520.95     32.37 o
   2   4   3       70.05       87.46     20.34 o
   3   4   3     1370.08     1366.71     14.93 o
   4   4   3     1581.00     1737.87     15.84 o
   5   4   3       23.66       66.11     12.05 o
   6   4   3       60.29       53.67      9.02 o
  -9   5   3      280.99      317.01     10.97 o
  -8   5   3     4327.90     4478.10     18.42 o
  -7   5   3     5188.22     4725.23     16.87 o
  -6   5   3     3053.74     3171.34    236.66 o
  -5   5   3    10410.46    10497.89    120.80 o
  -4   5   3    15513.42    16228.66    199.77 o
  -3   5   3     2772.81     2496.18     72.52 o
  -2   5   3       58.94       63.17     11.84 o
  -1   5   3      203.54      198.12     16.77 o
   0   5   3      533.51      471.46     23.63 o
   1   5   3      659.63      705.00     36.66 o
   2   5   3     1739.40     1736.83    286.22 o
   3   5   3      214.02      192.33      8.77 o
   4   5   3       28.69       -1.70     11.78 o
   5   5   3      352.69      384.21      9.97 o
  -9   6   3      447.50      410.53      8.61 o
  -8   6   3     3437.82     3550.92     17.12 o
  -7   6   3     4479.89     4287.73    344.40 o
  -6   6   3      716.61      635.76     12.48 o
  -5   6   3      462.97      443.99      6.07 o
  -4   6   3     4126.55     3655.68     39.27 o
  -3   6   3       17.57       40.20      6.84 o
  -2   6   3     4262.04     4268.79     82.73 o
  -1   6   3     3632.94     3219.45    181.11 o
   0   6   3     1225.39     1231.07     59.43 o
   1   6   3     4271.18     3781.78     70.92 o
   2   6   3     3685.31     3945.11     18.58 o
   3   6   3      534.86      517.32      9.55 o
   4   6   3      134.81      124.55      8.66 o
   5   6   3     1020.03     1257.88     15.53 o
  -9   7   3      122.28      111.25      7.63 o
  -8   7   3     1126.22     1108.74     12.60 o
  -7   7   3      267.82      270.51     35.56 o
  -6   7   3       97.48      132.73      6.19 o
  -5   7   3      219.75      240.69     18.10 o
  -4   7   3      181.71      241.49     13.30 o
  -3   7   3     4720.90     4666.94     46.26 o
  -2   7   3    14049.57    14887.10    226.36 o
  -1   7   3     7711.84     7731.77    318.39 o
   0   7   3     2213.31     2090.67     78.12 o
   1   7   3     3080.65     3249.96    146.34 o
   2   7   3     3060.17     3350.50     16.99 o
   3   7   3      611.44      704.48     12.49 o
   4   7   3      256.97      266.98     12.27 o
  -9   8   3      282.75      258.28     11.17 o
  -8   8   3      101.72      106.23     13.75 o
  -7   8   3       18.08       32.70     20.72 o
  -6   8   3     3287.83     3234.21     71.09 o
  -5   8   3     4631.24     4445.10     83.41 o
  -4   8   3     3620.22     3654.87     29.26 o
  -3   8   3     6472.11     6633.75    338.33 o
  -2   8   3    11842.01    11640.10    691.76 o
  -1   8   3     4875.60     4925.94     15.57 o
   0   8   3      803.58      868.05     15.81 o
   1   8   3      915.91      982.73     51.00 o
   2   8   3     1349.82     1490.88     14.15 o
   3   8   3       49.62       89.03     11.22 o
  -8   9   3      281.47      261.42     11.40 o
  -7   9   3      958.54      893.05     41.78 o
  -6   9   3     5382.56     5298.19    132.91 o
  -5   9   3     4661.26     4886.42     79.19 o
  -4   9   3     2542.10     2405.38     59.63 o
  -3   9   3     3601.21     3354.40    239.08 o
  -2   9   3     4625.76     4974.53    141.11 o
  -1   9   3      672.59      727.73     19.17 o
   0   9   3       28.01       20.00      6.77 o
   1   9   3       46.80       43.97      6.69 o
   2   9   3        0.28       23.13     10.95 o
  -7  10   3      598.05      575.80     22.58 o
  -6  10   3     2952.07     2879.95    127.92 o
  -5  10   3     2401.25     2261.98     47.70 o
  -4  10   3      258.02      256.86     14.05 o
  -3  10   3      136.10      143.36     11.88 o
  -2  10   3      278.36      272.04     20.84 o
  -1  10   3      337.97      314.61     13.37 o
   0  10   3     2099.74     1955.81     92.40 o
  -6  11   3      529.42      508.01     52.94 o
  -5  11   3      112.71      109.93     22.13 o
  -4  11   3      490.81      508.67     24.10 o
  -3  11   3      736.81      726.03     57.55 o
  -2  11   3      754.86      679.30     56.93 o
   0 -12   4     1902.48     1693.93     83.60 o
   1 -12   4      397.84      326.52      9.92 o
   2 -12   4        9.56       27.01      9.66 o
   3 -12   4      337.96      272.81     17.52 o
   4 -12   4      107.41      101.94      5.36 o
   5 -12   4       64.84       68.51      9.19 o
  -2 -11   4      621.92      587.15     16.40 o
  -1 -11   4     1251.25     1197.89    114.24 o
   0 -11   4       84.64       74.01      6.27 o
   1 -11   4      562.71      605.96      9.68 o
   2 -11   4      511.10      511.78     23.59 o
   3 -11   4       28.24       92.24     43.29 o
   4 -11   4      147.44      184.45     23.17 o
   5 -11   4     1079.16      961.45     74.80 o
   6 -11   4      438.09      358.00     23.26 o
   7 -11   4       65.71       49.31     20.64 o
  -3 -10   4       76.19       77.20     11.90 o
  -2 -10   4      316.69      330.83     40.60 o
  -1 -10   4      155.00      154.75      8.95 o
   0 -10   4      414.20      399.81     36.96 o
   1 -10   4     4050.49     4362.01    113.92 o
   2 -10   4     3497.86     3932.13    128.89 o
   3 -10   4      980.71      897.16     62.34 o
   4 -10   4      803.10      840.71     12.79 o
   5 -10   4     2433.66     2576.06     41.99 o
   6 -10   4     1135.55     1121.48     67.60 o
   7 -10   4      178.49      181.36     25.25 o
  -4  -9   4        0.38        3.79      9.02 o
  -3  -9   4     1232.04     1317.71    172.46 o
  -2  -9   4     2935.25     2883.80    222.73 o
  -1  -9   4     2561.46     2717.29    163.13 o
   0  -9   4     3268.50     3444.91     81.73 o
   1  -9   4     8887.86     9096.17    645.53 o
   2  -9   4     5751.36     6298.08    288.57 o
   3  -9   4      888.62      926.20      7.75 o
   4  -9   4      848.03      827.15     22.93 o
   5  -9   4     2234.59     2375.48     76.07 o
   6  -9   4      755.15      877.31     30.08 o
   7  -9   4       61.66       76.77     17.52 o
   8  -9   4      191.24      137.77     32.89 o
  -5  -8   4      387.96      392.42     11.04 o
  -4  -8   4      491.16      542.68     10.58 o
  -3  -8   4     4327.97     4245.47    936.16 o
  -2  -8   4     8398.51     9310.65    814.44 o
  -1  -8   4     5069.09     5369.92     51.82 o
   0  -8   4     4003.88     4214.39    236.01 o
   1  -8   4     7043.12     7623.50    293.07 o
   2  -8   4     4358.21     4231.80    411.38 o
   3  -8   4        7.13       21.35      5.44 o
   4  -8   4       36.95       45.20      6.45 o
   5  -8   4      655.69      611.87     46.79 o
   6  -8   4       99.80      123.17     10.07 o
   7  -8   4      383.47      351.57      8.08 o
   8  -8   4       24.44       25.80      7.33 o
  -6  -7   4     1523.50     1145.89     12.11 o
  -5  -7   4     1043.81     1193.52     12.46 o
  -4  -7   4     1369.87     1488.37     23.70 o
  -3  -7   4     6180.23     6120.32   1487.72 o
  -2  -7   4     9818.16     9710.23    873.94 o
  -1  -7   4     2544.81     2230.33    266.89 o
   0  -7   4      835.96      798.84     42.87 o
   1  -7   4     1089.11     1102.72     51.82 o
   2  -7   4        2.92        1.63      5.95 o
   3  -7   4     3144.94     3110.58     76.72 o
   4  -7   4     2187.22     2338.40     31.42 o
   5  -7   4      163.91      187.35     14.23 o
   6  -7   4      185.87      175.05     22.94 o
   7  -7   4     1303.33     1402.61     96.31 o
   8  -7   4      501.62      512.03     10.23 o
  -6  -6   4     1803.26     1705.19     12.68 o
  -4  -6   4      819.34      779.59     16.16 o
  -3  -6   4     3497.69     3032.45    632.09 o
  -2  -6   4     3784.43     3627.40    309.31 o
  -1  -6   4      378.44      388.27      9.80 o
   0  -6   4     4757.99     4741.09     56.83 o
   1  -6   4     2262.29     2258.54     40.62 o
   2  -6   4     3273.41     3278.61     32.00 o
   3  -6   4    11502.86    12004.46    235.94 o
   4  -6   4     6292.32     6284.26    507.39 o
   5  -6   4      718.75      715.28     73.51 o
   6  -6   4      814.13      852.21     66.74 o
   7  -6   4     2944.13     2978.41    111.73 o
   8  -6   4     1180.93     1223.79     78.47 o
  -7  -5   4      145.69      137.91     10.39 o
  -6  -5   4     1035.49      945.27     10.01 o
  -5  -5   4      128.58      137.03     11.64 o
  -4  -5   4      296.39      263.32     12.54 o
  -3  -5   4       15.12       43.15     10.61 o
  -2  -5   4      353.71      361.05     19.90 o
  -1  -5   4    11100.13    11361.88    184.82 o
   0  -5   4    20886.10    23051.33    700.24 o
   1  -5   4     8735.43     8503.26    445.94 o
   2  -5   4     8003.96     8249.29    142.26 o
   3  -5   4    14958.48    15488.55    494.18 o
   4  -5   4     7618.73     7760.60     65.09 o
   5  -5   4      687.81      646.24     54.51 o
   6  -5   4      582.03      609.36     39.47 o
   7  -5   4      902.76     1059.80     83.63 o
   8  -5   4      405.69      453.71     96.08 o
  -8  -4   4      360.97      343.93     13.01 o
  -7  -4   4       51.90       66.56     10.19 o
  -6  -4   4        3.35       16.88      5.75 o
  -5  -4   4     1037.26      982.53     15.19 o
  -4  -4   4     4890.46     4959.58     35.80 o
  -3  -4   4     3683.51     3483.16    554.98 o
  -2  -4   4     4786.89     4619.22    331.67 o
  -1  -4   4    18733.88    19595.66   1263.51 o
   0  -4   4    34754.34    44001.91   1178.18 o
   1  -4   4    13239.81    14061.80    386.31 o
   2  -4   4     5549.03     5465.56     17.41 o
   3  -4   4     7788.31     7948.52    306.69 o
   4  -4   4     2745.54     2706.86    233.22 o
   5  -4   4      812.76      868.33     56.37 o
   6  -4   4      150.61      160.39      7.04 o
   7  -4   4      600.50      659.38     49.06 o
   8  -4   4       27.16       28.19      7.74 o
  -8  -3   4     1714.31     1833.36     18.55 o
  -7  -3   4      899.94      893.43     87.19 o
  -6  -3   4      133.95      169.18     11.15 o
  -5  -3   4     3069.24     2903.71    171.77 o
  -4  -3   4     9958.33    10170.05     58.86 o
  -3  -3   4     4264.31     3906.01    250.56 o
  -2  -3   4     8696.03     8166.34     39.90 o
  -1  -3   4    30604.14    37040.73    886.64 o
   0  -3   4    23743.61    28094.65    714.02 o
   1  -3   4     1486.93     1446.56     15.64 o
   2  -3   4       51.55       66.88     10.40 o
   3  -3   4       36.19       50.58      7.23 o
   4  -3   4      205.07      215.28     12.92 o
   5  -3   4     2104.98     2007.47     30.80 o
   6  -3   4     1725.41     1806.30    104.50 o
   7  -3   4       96.87      121.82      9.45 o
   8  -3   4      156.51      151.86     26.87 o
  -8  -2   4     1691.63     1573.32    126.64 o
  -7  -2   4     1060.31     1207.18     27.01 o
  -6  -2   4      110.54      124.39     22.78 o
  -5  -2   4     1490.50     1411.43     44.48 o
  -4  -2   4    12247.63    12921.35     92.93 o
  -3  -2   4     8086.66     7594.49     69.41 o
  -2  -2   4      865.84      720.37    176.60 o
  -1  -2   4     5394.20     5178.36    505.09 o
   0  -2   4     3048.56     2761.93    146.76 o
   1  -2   4     6593.37     6030.60    337.11 o
   2  -2   4    13018.53    13205.80    568.01 o
   3  -2   4     2102.07     1898.59    122.81 o
   4  -2   4     3764.80     3798.82    104.43 o
   5  -2   4     8168.87     8056.16    297.05 o
   6  -2   4     3585.79     3699.26    448.49 o
   7  -2   4      347.83      368.72     69.03 o
   8  -2   4      419.64      400.31     58.48 o
  -9  -1   4      279.27      271.77     10.70 o
  -8  -1   4     1041.28     1020.34     76.97 o
  -7  -1   4       53.71       66.73     10.00 o
  -6  -1   4       31.50       48.18      9.32 o
  -5  -1   4     1450.04     1475.35    144.38 o
  -4  -1   4     2494.82     1997.13     28.80 o
  -3  -1   4        8.68        9.15     20.67 o
  -2  -1   4     3439.92     2502.88     84.86 o
  -1  -1   4     1168.00     1049.76     32.68 o
   0  -1   4     3587.29     3281.09    287.28 o
   1  -1   4    19836.42    20126.06    449.09 o
   2  -1   4    33466.25    37566.37   2719.84 o
   3  -1   4    10483.98    10449.98    231.36 o
   4  -1   4     4929.60     4824.69    131.67 o
   5  -1   4     6265.87     6424.31    347.22 o
   6  -1   4     2481.33     2440.47    298.05 o
   7  -1   4       57.76       59.92     13.16 o
   8  -1   4       93.06       98.77     23.94 o
  -9   0   4       91.94      101.69     11.24 o
  -8   0   4      167.58      190.17     14.83 o
  -7   0   4       33.30       42.00      7.26 o
  -6   0   4     3458.14     3696.08     53.91 o
  -5   0   4      791.53      818.17     16.69 o
  -4   0   4       39.04       49.45      9.58 o
  -3   0   4     3734.47     3412.09     25.35 o
  -2   0   4    19686.50    20516.44     72.87 o
  -1   0   4    11821.63    10061.44    524.40 o
   0   0   4    16278.53    15438.25    853.76 o
   1   0   4    35442.71    39384.61   3232.29 o
   2   0   4    29460.13    32995.37   1230.22 o
   3   0   4     4609.69     4154.63    128.04 o
   4   0   4      679.61      623.81     15.75 o
   5   0   4     1570.67     1649.16     88.71 o
   6   0   4      365.44      385.45     22.53 o
   7   0   4      185.94      144.73     16.61 o
  -9   1   4      629.55      654.85     10.79 o
  -8   1   4      406.74      450.68     16.41 o
  -7   1   4     1829.61     1715.48     75.83 o
  -6   1   4     5587.84     4807.92     19.31 o
  -5   1   4     2240.02     2366.04     17.29 o
  -4   1   4      618.36      534.69     13.47 o
  -3   1   4    10521.61    10272.29    563.78 o
  -2   1   4    29035.53    33182.21    754.50 o
  -1   1   4    16460.39    17217.56    602.22 o
   0   1   4     9449.50     8363.99    741.13 o
   1   1   4    15850.91    16137.66   1441.54 o
   2   1   4     7117.96     6526.06    316.88 o
   3   1   4       10.94       31.24      7.65 o
   4   1   4      925.49      968.10     65.75 o
   5   1   4       73.89       62.73     10.46 o
   6   1   4      202.04      229.75     16.00 o
   7   1   4      741.47      737.60     19.05 o
  -9   2   4     1990.68     2233.43     16.43 o
  -8   2   4      374.44      407.73     11.24 o
  -7   2   4     1431.07     1540.51     13.85 o
  -6   2   4     5087.18     4977.60     19.52 o
  -5   2   4     2602.57     2452.23     67.95 o
  -4   2   4      234.52      197.65     10.92 o
  -3   2   4     6247.25     6313.20     35.08 o
  -2   2   4    17323.84    18784.81    288.06 o
  -1   2   4     4775.55     3792.19    624.24 o
   0   2   4       15.39       21.89      9.14 o
   1   2   4     1503.91     1486.99     56.82 o
   2   2   4        7.05       10.59      8.87 o
   3   2   4     5034.63     5427.00    215.92 o
   4   2   4     6520.04     7080.52    780.70 o
   5   2   4     1201.50     1106.65     13.58 o
   6   2   4      845.83      987.92     16.99 o
   7   2   4     1718.67     1737.32     21.60 o
  -9   3   4     1195.99     1298.92     13.87 o
  -8   3   4       18.16       26.76      7.46 o
  -7   3   4      274.40      277.23     10.94 o
  -6   3   4     1651.97     1434.34     10.73 o
  -5   3   4      137.19      147.19     15.31 o
  -4   3   4      376.10      348.02      9.99 o
  -3   3   4      802.37      708.91     23.03 o
  -2   3   4     2142.36     1999.79     46.81 o
  -1   3   4       80.02       84.78      8.73 o
   0   3   4     5931.51     5582.67    304.71 o
   1   3   4     3677.44     3572.84    182.80 o
   2   3   4     4037.60     3924.58    407.57 o
   3   3   4     9775.43     9581.90    476.87 o
   4   3   4     7889.60     9367.45     29.76 o
   5   3   4     2456.01     2724.87     19.52 o
   6   3   4      939.62      978.86     16.36 o
 -10   4   4      585.91      552.51     12.39 o
  -9   4   4      133.71      131.11     10.59 o
  -8   4   4      720.55      731.20     12.00 o
  -7   4   4      581.03      577.99     11.73 o
  -6   4   4       48.00       66.39     10.49 o
  -5   4   4      571.22      575.93      8.12 o
  -4   4   4     4825.40     4445.76     73.78 o
  -3   4   4      918.79      882.73     13.82 o
  -2   4   4       63.43       68.95      7.88 o
  -1   4   4     7153.83     6933.44    270.60 o
   0   4   4    15598.09    15331.31   1153.39 o
   1   4   4     8187.28     8152.89    352.18 o
   2   4   4     4591.72     4737.27    683.16 o
   3   4   4    10108.55    11433.55     30.39 o
   4   4   4     5742.78     6664.08     24.78 o
   5   4   4      336.81      300.38      9.84 o
   6   4   4        6.71       -4.96     12.82 o
  -9   5   4      215.14      205.52     10.80 o
  -8   5   4     2762.75     2881.96     16.11 o
  -7   5   4     2712.97     2829.62     16.06 o
  -6   5   4      606.22      567.14     11.87 o
  -5   5   4     2683.99     2524.52     13.70 o
  -4   5   4     6766.15     6371.20    149.18 o
  -3   5   4     3564.79     3120.96     94.98 o
  -2   5   4      971.43      962.12     22.61 o
  -1   5   4     7949.11     7756.84    391.58 o
   0   5   4    12409.73    12492.75   1067.06 o
   1   5   4     7253.18     6825.97    452.03 o
   2   5   4     2321.22     2197.00    295.98 o
   3   5   4     1427.78     1695.61     15.42 o
   4   5   4      391.13      356.53      9.91 o
   5   5   4       68.70       73.45     12.49 o
  -9   6   4     1000.40     1015.93     12.92 o
  -8   6   4     4208.91     4467.76     18.87 o
  -7   6   4     3878.57     3945.41     17.87 o
  -6   6   4      468.41      444.56     11.45 o
  -5   6   4     1241.04     1219.84     12.29 o
  -4   6   4     4321.04     4468.33    125.74 o
  -3   6   4     1902.80     1785.79     54.92 o
  -2   6   4      247.20      300.12     16.56 o
  -1   6   4     4301.26     4216.98     63.62 o
   0   6   4     6337.22     6033.88    275.29 o
   1   6   4      121.99      152.66     17.83 o
   2   6   4      331.14      302.68     31.59 o
   3   6   4        4.84        7.19      8.25 o
   4   6   4      178.69      186.18     12.69 o
  -9   7   4      975.37      906.89     10.44 o
  -8   7   4     2583.46     2650.48     15.91 o
  -7   7   4      834.37      821.95     12.65 o
  -6   7   4       34.64       55.76     15.10 o
  -5   7   4       39.18       38.96      9.51 o
  -4   7   4     1042.52     1039.97     11.06 o
  -3   7   4      134.56      128.78      9.14 o
  -2   7   4       84.69      112.45      9.73 o
  -1   7   4       29.43       17.60      8.69 o
   0   7   4      136.05      168.66     21.66 o
   1   7   4      411.93      451.11     34.02 o
   2   7   4     2412.07     2866.19     16.95 o
   3   7   4     1550.13     1775.81     15.71 o
  -9   8   4        4.87       -2.86      7.56 o
  -8   8   4      460.69      476.84     11.81 o
  -7   8   4       11.56       16.58      7.46 o
  -6   8   4     1308.01     1338.33     31.31 o
  -5   8   4      957.42      893.84      9.39 o
  -4   8   4        5.77       20.80      7.81 o
  -3   8   4     1126.05     1066.62     16.11 o
  -2   8   4     2297.97     2245.82    105.37 o
  -1   8   4      451.32      449.54      7.90 o
   0   8   4      290.00      292.87      8.04 o
   1   8   4     2734.54     2747.80    243.58 o
   2   8   4     3577.93     3705.15     17.24 o
  -8   9   4       70.84       82.58     11.39 o
  -7   9   4      846.68      788.54     12.71 o
  -6   9   4     3386.85     2972.84     38.37 o
  -5   9   4     2805.52     2752.06     16.29 o
  -4   9   4      458.38      429.79     41.34 o
  -3   9   4      768.96      807.13     31.03 o
  -2   9   4     2627.42     2715.72     88.54 o
  -1   9   4     1557.04     1591.61     26.20 o
   0   9   4      734.00      640.36     42.04 o
   1   9   4     2278.70     2139.18    243.29 o
  -7  10   4     1257.45     1280.18    166.11 o
  -6  10   4     3183.68     3062.02    219.99 o
  -5  10   4     1429.38     1365.09    114.23 o
  -4  10   4      196.97      173.18     23.43 o
  -3  10   4      524.70      505.11      7.74 o
  -2  10   4     1727.78     1720.02     16.48 o
  -1  10   4      650.06      620.37     21.19 o
   0  10   4      223.09      160.08      7.40 o
  -5  11   4      304.54      311.26     53.56 o
  -4  11   4        9.26       23.49     16.26 o
  -3  11   4        2.08       16.27      7.53 o
   0 -12   5     1012.87      731.39     44.36 o
   1 -12   5      617.42      550.47     77.51 o
   2 -12   5     1463.06     1384.95     50.34 o
   3 -12   5     3253.48     3066.97     46.33 o
   4 -12   5     1919.82     1616.28     47.20 o
   5 -12   5      332.22      260.35      6.93 o
  -2 -11   5      311.30      264.29     22.31 o
  -1 -11   5     1876.88     1740.43    236.29 o
   0 -11   5     1693.33     1733.32    106.79 o
   1 -11   5      587.56      599.93      9.98 o
   2 -11   5     1027.11     1097.27     30.15 o
   3 -11   5     2434.12     2477.72    130.62 o
   4 -11   5      763.76      718.79     10.80 o
   5 -11   5       29.11       28.40      8.56 o
   6 -11   5       18.20       16.66     12.51 o
  -3 -10   5      288.89      218.97     25.38 o
  -2 -10   5       26.10       38.77     10.66 o
  -1 -10   5      761.74      782.06     34.40 o
   0 -10   5      995.81      891.86     96.31 o
   1 -10   5       48.29       82.81     32.86 o
   2 -10   5       37.25       55.02     18.19 o
   3 -10   5      877.41      871.43      9.01 o
   4 -10   5       46.63       41.91      8.59 o
   5 -10   5     2170.71     2299.65     29.29 o
   6 -10   5     1095.42     1219.00     48.01 o
   7 -10   5      309.79      246.00     13.83 o
  -4  -9   5       93.59       80.24     11.04 o
  -3  -9   5      320.71      311.56     78.68 o
  -2  -9   5      288.48      269.64     13.77 o
  -1  -9   5       82.86       96.85     13.87 o
   0  -9   5       34.06       40.37      7.85 o
   1  -9   5      606.86      640.95      9.76 o
   2  -9   5     1188.00     1149.50     46.19 o
   3  -9   5      619.17      635.95     23.06 o
   4  -9   5     1467.06     1599.12     11.90 o
   5  -9   5     4764.71     5238.11    359.28 o
   6  -9   5     2934.01     2932.04    284.07 o
   7  -9   5      620.83      554.78     57.79 o
  -5  -8   5      237.30      244.16      7.90 o
  -4  -8   5       92.39       89.78     11.89 o
  -3  -8   5     1856.28     1503.07    273.25 o
  -2  -8   5     2604.40     2739.03    247.50 o
  -1  -8   5      282.52      326.87     21.66 o
   0  -8   5      396.48      381.18      8.40 o
   1  -8   5     4983.80     5847.08    947.37 o
   2  -8   5     4039.23     4347.65    138.15 o
   3  -8   5     1677.50     1809.19     60.54 o
   4  -8   5     3171.98     3241.56    139.95 o
   5  -8   5     6194.62     6587.74    534.81 o
   6  -8   5     2279.69     2466.60    244.54 o
   7  -8   5      244.42      261.30     15.04 o
   8  -8   5      144.41      167.40     31.33 o
  -6  -7   5     1499.29     1382.54     12.15 o
  -5  -7   5     1295.90     1145.73     36.85 o
  -4  -7   5     1258.60     1066.32     15.80 o
  -3  -7   5     4182.20     3785.19   1047.64 o
  -2  -7   5     4457.82     4507.13    206.72 o
  -1  -7   5      910.49      986.35     11.92 o
   0  -7   5      600.57      647.89     25.79 o
   1  -7   5     5718.90     6776.41   1043.92 o
   2  -7   5     5615.94     5455.50     74.41 o
   3  -7   5     1582.54     1543.97     80.53 o
   4  -7   5     1597.24     1726.21     60.19 o
   5  -7   5     3193.62     3307.13    356.11 o
   6  -7   5      377.06      404.33     63.48 o
   7  -7   5      221.79      223.30     11.31 o
   8  -7   5      126.18      123.79     19.73 o
  -6  -6   5     3860.54     4257.89     19.69 o
  -5  -6   5     2165.23     2447.86    118.71 o
  -4  -6   5     1011.30     1070.11     18.40 o
  -3  -6   5     3133.09     2670.89    586.86 o
  -2  -6   5     3156.99     3198.85    108.75 o
  -1  -6   5       50.80      126.04     17.33 o
   0  -6   5       15.84       14.77      9.35 o
   1  -6   5     3428.93     3383.58     35.51 o
   2  -6   5     2862.41     2868.98     72.89 o
   3  -6   5       16.16       35.31     10.94 o
   4  -6   5       22.59       68.24     15.81 o
   5  -6   5      146.89      169.09     27.37 o
   6  -6   5      299.00      294.34     34.48 o
   7  -6   5     2888.12     2956.60    108.08 o
   8  -6   5     1184.34     1202.10    135.87 o
  -7  -5   5     1760.14     1868.14     16.13 o
  -6  -5   5     3312.53     3151.87    259.28 o
  -5  -5   5      637.32      678.11     88.67 o
  -4  -5   5        3.35       19.74     12.88 o
  -3  -5   5      263.65      198.52     25.85 o
  -2  -5   5      109.02      122.95     12.81 o
  -1  -5   5     1734.16     1677.34    105.44 o
   0  -5   5     1521.86     1539.91     31.50 o
   1  -5   5       19.06       29.68      8.27 o
   2  -5   5       89.57       77.37      7.24 o
   3  -5   5     2863.66     2691.67    109.11 o
   4  -5   5     2924.51     2914.98    250.78 o
   5  -5   5     1568.39     1659.02    105.49 o
   6  -5   5     2472.34     2511.36    115.20 o
   7  -5   5     3937.80     4126.86    349.01 o
   8  -5   5     1415.62     1410.70    182.74 o
  -8  -4   5      116.76      135.52     11.49 o
  -7  -4   5      493.45      485.26     27.90 o
  -6  -4   5      989.11      997.83     13.98 o
  -5  -4   5      399.79      388.10     18.32 o
  -4  -4   5     4473.04     4581.26     35.16 o
  -3  -4   5     1974.91     2051.42    277.86 o
  -2  -4   5     1179.99     1123.49    273.17 o
  -1  -4   5     9963.29    10284.76    694.46 o
   0  -4   5     6971.29     6906.81    239.22 o
   1  -4   5      454.67      403.73     14.99 o
   2  -4   5     1012.02     1052.31     16.80 o
   3  -4   5    10741.14    11506.88    648.32 o
   4  -4   5     8260.00     8183.00    534.70 o
   5  -4   5     1408.62     1399.43     88.32 o
   6  -4   5     1850.05     1775.99    121.33 o
   7  -4   5     3236.30     3402.39    540.50 o
   8  -4   5      919.86      843.00    112.22 o
  -8  -3   5      191.09      177.50     18.31 o
  -7  -3   5      192.29      208.98     24.33 o
  -6  -3   5      411.72      451.50     72.23 o
  -5  -3   5     5404.08     5283.72     46.00 o
  -4  -3   5    13244.44    14815.40     71.57 o
  -3  -3   5     7588.73     7361.43   1121.51 o
  -2  -3   5     3044.17     2599.31    227.64 o
  -1  -3   5     9411.99    10200.73     41.81 o
   0  -3   5    11951.09    12105.11    117.50 o
   1  -3   5     1634.82     1634.27     68.45 o
   2  -3   5     2005.56     2023.31    192.79 o
   3  -3   5     5370.40     4904.35    374.70 o
   4  -3   5     4667.22     4312.58    573.45 o
   5  -3   5      893.08      953.71     40.35 o
   6  -3   5      656.84      683.09     16.30 o
   7  -3   5      730.22      742.06    122.05 o
   8  -3   5        6.87       33.43     14.46 o
  -8  -2   5     2272.21     2208.00    198.91 o
  -7  -2   5     2225.37     2291.68     16.89 o
  -6  -2   5     2216.57     2211.52    233.30 o
  -5  -2   5     9308.61    10156.18    207.30 o
  -4  -2   5    16616.93    21564.15    104.53 o
  -3  -2   5     5424.22     4500.88     43.41 o
  -2  -2   5     1954.03     1485.38    217.04 o
  -1  -2   5     5171.74     4228.87    737.61 o
   0  -2   5     6522.33     6245.65     32.30 o
   1  -2   5     1001.00      988.03     70.19 o
   2  -2   5      133.41      152.47     14.76 o
   3  -2   5     4528.75     4297.47    320.74 o
   4  -2   5     2095.50     1962.39     23.15 o
   5  -2   5      291.81      352.80     24.49 o
   6  -2   5      284.27      298.47     28.34 o
   7  -2   5       25.45       30.21     10.30 o
   8  -2   5      326.14      284.94     13.00 o
  -9  -1   5      809.71      807.25     29.85 o
  -8  -1   5     3757.37     3946.45    198.89 o
  -7  -1   5     3001.90     3196.84    316.66 o
  -6  -1   5     2158.28     2342.70    229.73 o
  -5  -1   5     7074.44     6715.28   1283.30 o
  -4  -1   5    10495.58     9212.41     48.98 o
  -3  -1   5      262.07      265.68     22.13 o
  -2  -1   5     1151.70      818.08     86.36 o
  -1  -1   5      930.94      885.14     21.51 o
   0  -1   5      137.26      118.54     15.91 o
   1  -1   5      646.57      513.22     33.12 o
   2  -1   5     1330.88     1191.47     99.70 o
   3  -1   5        4.20       20.14      8.85 o
   4  -1   5       40.76       76.41     14.80 o
   5  -1   5     2981.19     3022.69    284.64 o
   6  -1   5     2691.62     2835.80    437.30 o
   7  -1   5      746.73      818.84    116.34 o
  -9   0   5      594.81      540.25     35.80 o
  -8   0   5     3310.45     3387.75    262.95 o
  -7   0   5     2239.97     2439.83     27.11 o
  -6   0   5      115.67      130.80      9.50 o
  -5   0   5      367.97      403.08     20.35 o
  -4   0   5      446.78      422.19     17.59 o
  -3   0   5     6957.93     6588.48     36.72 o
  -2   0   5    19919.43    19068.58     68.00 o
  -1   0   5     1174.90      976.28     68.70 o
   0   0   5     1580.76     1233.32     76.24 o
   1   0   5    10254.73     8528.15   1052.89 o
   2   0   5     6529.60     6186.08    450.77 o
   3   0   5      892.11      823.87     49.60 o
   4   0   5     1665.54     1640.35     83.58 o
   5   0   5     4271.45     4514.49    290.40 o
   6   0   5     2997.16     2977.40    343.87 o
   7   0   5      441.63      381.02     37.82 o
  -9   1   5      293.53      297.19     18.52 o
  -8   1   5      900.74      911.43     41.04 o
  -7   1   5        8.96       18.46      9.99 o
  -6   1   5     2595.56     2394.04     14.70 o
  -5   1   5     2954.82     2819.68     16.76 o
  -4   1   5     3971.59     3642.21    126.10 o
  -3   1   5    11727.92    11983.63    597.00 o
  -2   1   5    29028.03    32201.58    860.12 o
  -1   1   5    12230.07    11726.60    604.89 o
   0   1   5     3226.28     3170.61    188.14 o
   1   1   5     7788.88     7124.14    502.56 o
   2   1   5     7501.67     7317.75    249.04 o
   3   1   5      336.67      300.80     21.20 o
   4   1   5      576.17      559.61     45.28 o
   5   1   5     2461.26     2238.62     97.56 o
   6   1   5     1434.34     1582.32     20.31 o
   7   1   5       88.96       59.64     14.35 o
  -9   2   5      295.86      283.40      9.45 o
  -8   2   5        5.13       13.15      7.32 o
  -7   2   5     1607.78     1584.01     76.69 o
  -6   2   5    10634.76    11222.87     68.47 o
  -5   2   5     7542.70     7763.64     24.10 o
  -4   2   5     7461.57     7918.17    150.02 o
  -3   2   5    22837.56    22960.58    992.61 o
  -2   2   5    22845.37    24838.85    755.06 o
  -1   2   5     3496.40     3072.85    136.97 o
   0   2   5      222.78      234.22     30.34 o
   1   2   5      998.92      952.91    106.65 o
   2   2   5     1323.33     1276.20    192.37 o
   3   2   5       10.16       47.39     17.60 o
   4   2   5        0.46       30.93      8.92 o
   5   2   5      816.55      770.19     12.58 o
   6   2   5       77.70      118.95     14.15 o
  -9   3   5      936.04     1059.51     12.88 o
  -8   3   5      545.51      530.02     11.76 o
  -7   3   5     3350.84     3363.70    133.15 o
  -6   3   5    12387.63    12640.78    419.76 o
  -5   3   5    10199.95    10829.23    389.85 o
  -4   3   5     3254.41     3196.76     22.97 o
  -3   3   5     5844.29     5827.67    133.81 o
  -2   3   5     4717.00     4395.43     14.65 o
  -1   3   5      412.91      393.80      7.89 o
   0   3   5     3601.09     3391.26    195.77 o
   1   3   5      116.20      124.89      7.50 o
   2   3   5        3.63       12.21      5.51 o
   3   3   5      559.20      655.65     19.57 o
   4   3   5      954.27     1165.69     16.31 o
   5   3   5       43.59      106.90     13.15 o
   6   3   5      142.23      122.55      9.89 o
  -9   4   5     1290.53     1399.20     13.95 o
  -8   4   5      376.66      410.08      8.57 o
  -7   4   5     2439.91     2328.48     13.26 o
  -6   4   5     6576.87     6230.62    300.11 o
  -5   4   5     1824.99     1787.18     12.43 o
  -4   4   5      322.35      388.44     28.47 o
  -3   4   5       75.83       89.93      8.50 o
  -2   4   5      329.03      319.91      7.75 o
  -1   4   5     5858.01     6096.79    204.63 o
   0   4   5    10538.21    10445.17    724.25 o
   1   4   5     1608.62     1764.47     69.83 o
   2   4   5      788.56      880.62     75.89 o
   3   4   5     2534.86     2915.48     19.01 o
   4   4   5     1863.77     2199.75     17.70 o
   5   4   5      439.50      505.73     14.31 o
  -9   5   5      422.82      466.43     12.01 o
  -8   5   5        1.52        8.82     10.62 o
  -7   5   5      125.10      125.12     10.93 o
  -6   5   5      604.86      561.09     40.40 o
  -5   5   5      320.95      307.33     12.78 o
  -4   5   5     6559.05     6322.18    173.59 o
  -3   5   5     5919.02     6193.75     52.95 o
  -2   5   5     4948.76     5096.09     85.39 o
  -1   5   5    10082.50    10760.00    191.52 o
   0   5   5    11361.21    12291.69    555.87 o
   1   5   5     3126.19     3085.35    184.36 o
   2   5   5      678.76      573.04     64.32 o
   3   5   5     1753.60     2029.26     16.65 o
   4   5   5     1183.20      926.92     12.13 o
  -9   6   5        1.10        6.36      7.19 o
  -8   6   5     1036.85      881.53     10.08 o
  -7   6   5      633.35      621.53      9.49 o
  -6   6   5      244.36      253.08     11.47 o
  -5   6   5     4693.68     4541.69     77.35 o
  -4   6   5    13529.60    13625.52    665.46 o
  -3   6   5     9083.55     9102.85    335.29 o
  -2   6   5     4321.75     4500.40    149.66 o
  -1   6   5     8507.66     8780.37    292.93 o
   0   6   5     5956.75     5935.79    167.28 o
   1   6   5      439.19      463.63     39.37 o
   2   6   5       41.15       53.06      9.73 o
   3   6   5      247.16      300.49      9.40 o
   4   6   5      350.40      367.76     13.34 o
  -9   7   5      250.39      273.54     11.33 o
  -8   7   5     2011.46     1933.28     12.56 o
  -7   7   5     2631.46     2523.78     13.83 o
  -6   7   5     1298.88     1420.42     14.06 o
  -5   7   5     4828.65     5163.08    131.25 o
  -4   7   5     9555.97     9031.07    665.91 o
  -3   7   5     6025.27     5767.96    156.95 o
  -2   7   5     1085.38     1003.44     28.08 o
  -1   7   5      701.97      824.78     10.40 o
   0   7   5      165.48      213.25      8.19 o
   1   7   5      295.79      321.08     54.18 o
   2   7   5      802.56      986.49     14.08 o
   3   7   5       99.48       91.58      8.96 o
  -8   8   5     1924.27     2026.88     15.91 o
  -7   8   5     1702.77     1759.07     12.27 o
  -6   8   5      466.98      483.37      8.86 o
  -5   8   5     2207.08     2249.30     67.88 o
  -4   8   5     3901.54     3853.18    273.54 o
  -3   8   5       82.24       92.19     23.56 o
  -2   8   5     1270.37     1328.82     23.62 o
  -1   8   5      461.21      465.89     66.37 o
   0   8   5      458.19      463.63     12.67 o
   1   8   5     2164.71     2248.18    277.98 o
   2   8   5     2088.88     2175.71     17.47 o
  -8   9   5      693.57      719.84     13.53 o
  -7   9   5      476.74      476.16     12.82 o
  -6   9   5        3.31       28.40      7.46 o
  -5   9   5       68.08       95.16     23.23 o
  -4   9   5        5.97       18.20      9.21 o
  -3   9   5      762.95      922.63     36.56 o
  -2   9   5     3708.21     4064.47     48.65 o
  -1   9   5     3266.27     2888.86    384.28 o
   0   9   5     1359.74     1218.55     83.97 o
  -6  10   5     1305.98     1177.89     82.48 o
  -5  10   5      726.01      624.51     46.43 o
  -4  10   5      570.18      566.80     28.78 o
  -3  10   5     3278.59     3200.62     97.17 o
  -2  10   5     4365.24     4129.10    128.69 o
  -1  10   5     2651.68     2177.63    118.89 o
   0 -12   6      954.93      781.78     45.61 o
   1 -12   6      394.99      354.78     49.47 o
   2 -12   6     1125.86     1017.56     26.69 o
   3 -12   6     2205.13     1967.99     80.54 o
   4 -12   6      972.20      818.12     41.84 o
  -2 -11   6      613.63      512.75     20.02 o
  -1 -11   6     2734.30     2146.78    109.88 o
   0 -11   6     3764.61     4035.19    192.40 o
   1 -11   6     1615.18     1716.15     53.03 o
   2 -11   6     1583.50     1626.51     78.70 o
   3 -11   6     1769.51     1884.71     11.64 o
   4 -11   6      727.42      762.62     10.48 o
   5 -11   6      108.29      109.33      6.68 o
   6 -11   6      361.90      298.90     12.81 o
  -3 -10   6      987.34      946.23    198.10 o
  -2 -10   6     2280.61     2386.58     17.00 o
  -1 -10   6     5342.81     5792.13    334.86 o
   0 -10   6     3779.47     4039.95    380.19 o
   1 -10   6      470.70      563.88     10.01 o
   2 -10   6      364.36      383.49     25.07 o
   3 -10   6     1506.46     1468.63     88.36 o
   4 -10   6      148.44      180.82      7.69 o
   5 -10   6      268.00      222.47     11.50 o
   6 -10   6       24.95       61.61     28.40 o
   7 -10   6       98.60       88.44     21.84 o
  -4  -9   6     2591.23     2588.33     26.06 o
  -3  -9   6     1421.83     1400.02    351.76 o
  -2  -9   6     1277.60     1299.47     37.30 o
  -1  -9   6     2917.16     3137.27     42.50 o
   0  -9   6     1156.62     1212.63     69.49 o
   1  -9   6        2.93       16.27     22.15 o
   2  -9   6      346.20      371.69      9.83 o
   3  -9   6      121.57      109.16     18.97 o
   4  -9   6      706.82      748.13     26.61 o
   5  -9   6     1593.61     1706.66    166.75 o
   6  -9   6      536.41      516.18     57.14 o
   7  -9   6       29.12       36.00      8.44 o
  -5  -8   6      977.15      788.05     40.96 o
  -4  -8   6     1500.41     1395.28     17.69 o
  -3  -8   6      234.19      253.25     71.67 o
  -2  -8   6        1.73       33.25      9.72 o
  -1  -8   6      599.81      611.88     10.94 o
   0  -8   6      177.46      209.24     17.33 o
   1  -8   6     6654.58     6549.01    510.37 o
   2  -8   6     5760.94     6262.93     17.36 o
   3  -8   6     1298.76     1391.37     52.06 o
   4  -8   6     2216.20     2376.25    128.32 o
   5  -8   6     3031.03     3393.80    298.39 o
   6  -8   6     1040.99     1077.32    107.97 o
   7  -8   6      102.86      108.03     25.59 o
  -5  -7   6      226.07      228.33     13.80 o
  -4  -7   6      195.33      212.05     11.76 o
  -3  -7   6      357.97      325.34     56.45 o
  -2  -7   6     2432.31     2419.16     18.67 o
  -1  -7   6     3109.59     2993.07    106.91 o
   0  -7   6     4864.84     5263.31    128.09 o
   1  -7   6    12324.57    13776.40    282.30 o
   2  -7   6    10157.06    11415.34    145.21 o
   3  -7   6     1813.74     1956.28     22.03 o
   4  -7   6     1442.72     1557.13    132.52 o
   5  -7   6     3113.35     3404.98    304.09 o
   6  -7   6      641.86      658.43     73.15 o
   7  -7   6       26.75       36.17      8.79 o
   8  -7   6      130.66      107.07     14.26 o
  -6  -6   6      798.21      607.67     18.87 o
  -5  -6   6       80.36       76.36     11.96 o
  -4  -6   6      208.25      203.12     13.60 o
  -3  -6   6     6573.90     5466.31    470.41 o
  -2  -6   6     9529.38    10188.45   1137.29 o
  -1  -6   6     5060.25     5657.12    232.39 o
   0  -6   6     7706.13     8238.41     44.48 o
   1  -6   6    13703.13    15396.74    566.31 o
   2  -6   6     6077.81     6598.32    161.10 o
   3  -6   6      649.55      720.01     48.93 o
   4  -6   6       87.44      104.19     24.38 o
   5  -6   6      781.66      809.67     78.31 o
   6  -6   6        4.10       11.04     12.79 o
   7  -6   6      327.86      332.24     28.14 o
   8  -6   6        9.32       16.64      7.70 o
  -7  -5   6      766.36      589.86     21.19 o
  -6  -5   6     1845.37     1989.16    139.90 o
  -5  -5   6     1318.25     1389.01     21.42 o
  -4  -5   6      972.56     1032.96     19.81 o
  -3  -5   6     7014.01     7495.80    981.19 o
  -2  -5   6    12937.19    13566.35   1920.81 o
  -1  -5   6     4564.41     5081.81    193.38 o
   0  -5   6     2432.40     2403.50     28.98 o
   1  -5   6     7066.94     7274.77    181.70 o
   2  -5   6      759.52      825.09     12.40 o
   3  -5   6     1779.18     1880.48     71.27 o
   4  -5   6     1753.81     1831.24    149.21 o
   5  -5   6      211.36      250.54     32.93 o
   6  -5   6      444.31      502.49     46.75 o
   7  -5   6     1431.67     1489.01    126.54 o
   8  -5   6      379.70      346.53     73.66 o
  -8  -4   6       88.00       75.41      8.05 o
  -7  -4   6      993.89      884.20     13.34 o
  -6  -4   6     2021.62     2061.71    119.27 o
  -5  -4   6      517.55      564.26     20.81 o
  -4  -4   6      613.38      574.44     17.16 o
  -3  -4   6     5319.45     5288.77    859.82 o
  -2  -4   6     6293.34     5871.59   1387.31 o
  -1  -4   6      313.85      335.01     39.35 o
   0  -4   6      570.36      579.64     80.50 o
   1  -4   6      229.17      218.57     11.20 o
   2  -4   6     2153.86     1984.22     82.23 o
   3  -4   6    12163.66    12583.09   1795.18 o
   4  -4   6     6466.23     6563.28    517.42 o
   5  -4   6     1313.78     1353.59    149.58 o
   6  -4   6     1300.39     1278.70     94.01 o
   7  -4   6     1743.09     1855.31    195.60 o
   8  -4   6      739.32      617.93    144.61 o
  -8  -3   6        6.77       13.79      7.21 o
  -7  -3   6      134.30      126.86     15.71 o
  -6  -3   6      867.24      967.87     49.56 o
  -5  -3   6        0.24      -25.16     26.20 o
  -4  -3   6      171.60      236.06     28.50 o
  -3  -3   6      566.62      445.53     66.00 o
  -2  -3   6      244.60      249.49     16.52 o
  -1  -3   6     6464.02     6332.66    722.76 o
   0  -3   6    12229.48    12738.92    890.54 o
   1  -3   6     9642.68     9914.41    431.65 o
   2  -3   6     9147.74     8151.47    845.20 o
   3  -3   6    15830.08    16171.08   1112.54 o
   4  -3   6     7646.77     7631.71    694.77 o
   5  -3   6      715.99      747.50     16.00 o
   6  -3   6      778.43      793.27     82.86 o
   7  -3   6     1204.03     1262.26    277.45 o
   8  -3   6       29.17       32.04     11.20 o
  -8  -2   6      749.83      779.97    102.55 o
  -7  -2   6      183.97      241.25     13.16 o
  -6  -2   6       14.43        8.81     11.28 o
  -5  -2   6     1427.18     1764.78     41.02 o
  -4  -2   6     3578.89     4120.00     45.55 o
  -3  -2   6     1128.55      861.25     59.34 o
  -2  -2   6     2032.55     1891.59    365.03 o
  -1  -2   6    22609.99    18119.02   1320.22 o
   0  -2   6    27082.94    32025.53   1890.37 o
   1  -2   6     9212.82     7657.22    548.00 o
   2  -2   6     6928.91     6551.13    420.48 o
   3  -2   6     9173.44     7892.26    761.39 o
   4  -2   6     3227.80     3152.73    167.90 o
   5  -2   6        2.47       29.29     14.45 o
   6  -2   6      187.64      193.44     23.10 o
   7  -2   6      199.98      211.38     46.22 o
  -9  -1   6      596.12      550.63     26.70 o
  -8  -1   6     2294.03     2533.10    353.47 o
  -7  -1   6     1329.82     1542.11    217.07 o
  -6  -1   6      244.31      306.03     31.01 o
  -5  -1   6     2820.53     2842.13    353.18 o
  -4  -1   6     7828.87     6673.39     42.13 o
  -3  -1   6     4518.80     3700.92     35.67 o
  -2  -1   6     5199.17     5208.99    511.98 o
  -1  -1   6    15139.36    14620.82    763.97 o
   0  -1   6    17991.80    14786.36   1397.73 o
   1  -1   6     3307.96     2509.37     31.58 o
   2  -1   6     1131.91     1091.42     75.42 o
   3  -1   6     1438.12     1311.87     85.13 o
   4  -1   6       74.01      105.64      9.72 o
   5  -1   6     1603.00     1758.97     98.72 o
   6  -1   6      317.19      384.27     13.15 o
   7  -1   6      185.68      145.33     30.09 o
  -9   0   6     1155.48     1076.12     55.13 o
  -8   0   6     3029.34     3394.64    423.77 o
  -7   0   6      956.88     1024.16     71.54 o
  -6   0   6      166.59      208.17     10.47 o
  -5   0   6     2681.97     2544.61     70.22 o
  -4   0   6     7264.87     7247.12     36.00 o
  -3   0   6      672.50      515.55     20.55 o
  -2   0   6      520.86      361.66     11.30 o
  -1   0   6     8412.37     8460.80   1088.37 o
   0   0   6     7553.27     6487.08    332.31 o
   1   0   6      468.41      345.83     44.29 o
   2   0   6     3231.56     2675.24    123.58 o
   3   0   6      982.95      953.63     51.50 o
   4   0   6     1194.03     1154.49     50.80 o
   5   0   6     5919.48     6591.71    411.28 o
   6   0   6     3102.01     2794.84    389.08 o
   7   0   6      294.60      237.83     26.64 o
  -9   1   6      518.26      523.77     38.05 o
  -8   1   6     1858.70     2097.97     84.34 o
  -7   1   6      198.06      226.96      8.91 o
  -6   1   6      254.28      241.16     11.73 o
  -5   1   6        8.89       28.07     13.33 o
  -4   1   6     1063.77      941.36     14.41 o
  -3   1   6      122.91      160.72     11.23 o
  -2   1   6      129.54      113.35      9.77 o
  -1   1   6       12.66       36.76     12.35 o
   0   1   6      216.28      215.94     21.07 o
   1   1   6     9291.60     9110.72    604.41 o
   2   1   6    11272.44    10687.90   1133.58 o
   3   1   6     5945.37     6155.90    186.43 o
   4   1   6     4911.87     5171.04    294.74 o
   5   1   6     4087.01     4717.30    172.53 o
   6   1   6     1529.71     1741.36     19.27 o
  -9   2   6        2.75       14.29      8.94 o
  -8   2   6      140.07      130.63      8.65 o
  -7   2   6      796.29      850.82     25.41 o
  -6   2   6     4071.33     4205.83    608.08 o
  -5   2   6      154.19      162.47     11.40 o
  -4   2   6      177.79      169.70     30.56 o
  -3   2   6     3239.26     3003.17     78.22 o
  -2   2   6     7497.64     6671.35    372.44 o
  -1   2   6     3024.90     2664.17    198.77 o
   0   2   6     5180.45     4769.72    226.30 o
   1   2   6    15436.44    16089.77   1186.46 o
   2   2   6    15055.07    15596.59   2398.89 o
   3   2   6     2808.90     2837.05    218.71 o
   4   2   6     1402.44     1813.55     58.53 o
   5   2   6     1538.58     1838.69     19.31 o
   6   2   6      276.24      293.25     15.53 o
  -9   3   6      795.98      848.76     13.24 o
  -8   3   6      510.15      580.12     12.25 o
  -7   3   6     1439.56     1511.32     17.88 o
  -6   3   6     5233.28     5360.81    214.63 o
  -5   3   6     3120.48     2991.11     57.95 o
  -4   3   6      597.59      633.39     44.67 o
  -3   3   6     4428.71     4271.73    144.77 o
  -2   3   6    12517.96    12385.60    288.92 o
  -1   3   6     3627.24     3515.90    150.09 o
   0   3   6     3861.54     3286.39    404.72 o
   1   3   6     7703.82     8270.99    480.47 o
   2   3   6     5769.90     5848.34    503.51 o
   3   3   6      364.22      376.79     32.53 o
   4   3   6        8.16       46.70     13.38 o
   5   3   6       20.20       37.95      9.42 o
  -9   4   6     1316.73     1377.22     14.69 o
  -8   4   6      611.42      616.20      9.69 o
  -7   4   6     3358.91     3285.19     50.28 o
  -6   4   6     5640.86     5967.45     98.40 o
  -5   4   6     1094.51     1063.95     63.97 o
  -4   4   6      229.42      208.83     37.85 o
  -3   4   6     1620.11     1757.18     31.59 o
  -2   4   6     4741.25     4742.04     74.15 o
  -1   4   6     1134.18     1109.93     31.47 o
   0   4   6      394.53      445.24     29.29 o
   1   4   6     1972.29     2058.87     77.96 o
   2   4   6      345.98      345.23     34.59 o
   3   4   6      818.51      970.16     93.19 o
   4   4   6     1296.20     1629.12     17.13 o
   5   4   6      524.76      560.09     15.29 o
  -9   5   6     1872.92     1857.78     13.15 o
  -8   5   6      249.93      241.34      8.33 o
  -7   5   6      454.63      451.08      9.48 o
  -6   5   6     1762.62     1592.48     10.53 o
  -5   5   6       19.31       53.93     25.98 o
  -4   5   6     1236.43     1262.06     29.05 o
  -3   5   6      186.18      182.93      7.49 o
  -2   5   6      994.21     1061.04     16.81 o
  -1   5   6        6.90       10.01      6.71 o
   0   5   6     1054.24     1087.47     46.97 o
   1   5   6      227.05      253.82     21.57 o
   2   5   6      561.45      552.87     53.27 o
   3   5   6     3400.31     4040.32     21.21 o
   4   5   6     3174.50     3730.90     22.07 o
  -9   6   6      193.06      173.46     11.46 o
  -8   6   6      220.66      235.16     11.70 o
  -7   6   6      220.38      188.98      8.40 o
  -6   6   6       51.58       42.92     11.42 o
  -5   6   6      737.97      799.23     19.56 o
  -4   6   6     3279.96     3350.00     53.74 o
  -3   6   6      329.63      349.31     11.29 o
  -2   6   6       68.93       82.82      8.74 o
  -1   6   6     1887.53     1935.96     45.05 o
   0   6   6     3561.44     3793.22    237.94 o
   1   6   6     1947.47     1945.69    133.02 o
   2   6   6     2127.18     2089.85    370.35 o
   3   6   6     3179.11     3654.30     20.79 o
  -9   7   6      104.01      122.32     11.36 o
  -8   7   6     2077.56     1903.29     13.13 o
  -7   7   6     1492.73     1538.58     12.19 o
  -6   7   6      796.22      827.43     13.14 o
  -5   7   6     2217.94     2326.51     14.30 o
  -4   7   6     4469.43     4592.51     95.38 o
  -3   7   6     1621.62     1528.11     16.53 o
  -2   7   6      296.15      287.49     19.24 o
  -1   7   6     2381.00     2488.52     57.43 o
   0   7   6     4157.93     4219.68    306.33 o
   1   7   6     1372.45     1225.23     86.68 o
   2   7   6     1351.28     1186.90     12.94 o
  -8   8   6     3143.01     3010.87     16.65 o
  -7   8   6     2472.66     2713.96     17.31 o
  -6   8   6      738.67      748.98     60.19 o
  -5   8   6     1998.27     2045.47     18.93 o
  -4   8   6     2405.02     2560.28     62.81 o
  -3   8   6      547.14      544.50     32.66 o
  -2   8   6       43.75       60.11     14.08 o
  -1   8   6      738.12      742.59     44.29 o
   0   8   6     1716.09     1672.86    165.30 o
   1   8   6      315.61      295.16     31.67 o
  -7   9   6     1414.22     1345.39     12.74 o
  -6   9   6       62.23       53.78     10.18 o
  -5   9   6      104.85       99.83     13.26 o
  -4   9   6      247.14      240.60     19.68 o
  -3   9   6       19.50        8.31      7.81 o
  -2   9   6      224.20      200.87     33.75 o
  -1   9   6       24.04       28.45      6.53 o
   0   9   6       17.60       26.50      9.09 o
  -5  10   6      365.29      363.62     40.95 o
  -4  10   6       74.43       56.43      8.24 o
  -3  10   6      553.98      542.71     84.76 o
   1 -12   7      312.36      256.51     17.92 o
   2 -12   7      126.98      101.92     16.35 o
   3 -12   7      183.38      156.43     28.64 o
   4 -12   7      115.77      102.87     13.67 o
  -1 -11   7      453.00      468.21     25.26 o
   0 -11   7      126.57      126.24      9.54 o
   1 -11   7        3.03        1.87      9.03 o
   2 -11   7      294.08      282.42      8.54 o
   3 -11   7     1434.48     1466.58     20.89 o
   4 -11   7     1304.16     1267.83     64.32 o
   5 -11   7      547.27      507.91     58.07 o
  -3 -10   7      266.92      241.39     40.10 o
  -2 -10   7      345.95      360.32     21.16 o
  -1 -10   7     1566.01     1433.80    211.43 o
   0 -10   7     1309.42     1421.54     56.07 o
   1 -10   7      119.31      128.63      7.39 o
   2 -10   7     1215.73     1318.21     43.56 o
   3 -10   7     3412.53     3681.10    148.96 o
   4 -10   7     2351.04     2209.46     93.50 o
   5 -10   7      780.78      810.44     55.71 o
   6 -10   7      676.40      624.34     49.84 o
  -4  -9   7     2070.15     2191.47     23.46 o
  -3  -9   7      765.61      760.49    151.16 o
  -2  -9   7      772.47      635.32    122.30 o
  -1  -9   7     1602.85     1467.10     98.04 o
   0  -9   7     1608.39     1755.48     15.37 o
   1  -9   7      405.17      435.69     16.99 o
   2  -9   7     1406.30     1519.67     12.36 o
   3  -9   7     3603.51     4053.34     41.29 o
   4  -9   7      937.82      988.21    101.07 o
   5  -9   7       18.79       17.79     31.56 o
   6  -9   7      330.34      271.12     33.26 o
   7  -9   7       15.80       26.18      6.99 o
  -5  -8   7     2287.28     1690.35     22.58 o
  -4  -8   7     2167.76     1991.64    249.52 o
  -3  -8   7      121.11      153.18     14.11 o
  -2  -8   7       86.74      116.11     23.98 o
  -1  -8   7     1612.67     1580.26    174.47 o
   0  -8   7      908.39      941.65     37.66 o
   1  -8   7        0.58       62.91     58.28 o
   2  -8   7       18.34       68.04     28.96 o
   3  -8   7      876.67      969.14     10.09 o
   4  -8   7      155.17      288.87     36.80 o
   5  -8   7     1131.34     1493.65    230.15 o
   6  -8   7     1176.09     1095.44    126.69 o
   7  -8   7       71.45       67.90     10.90 o
  -6  -7   7      295.52      207.48     10.91 o
  -5  -7   7      781.93      876.64     18.49 o
  -4  -7   7      511.44      439.61     54.67 o
  -3  -7   7       65.95       92.45     11.25 o
  -2  -7   7      515.76      627.10     38.15 o
  -1  -7   7        1.35        7.05     24.65 o
   0  -7   7      171.16      301.53    120.50 o
   1  -7   7     1539.68     1836.43     17.12 o
   2  -7   7      466.60      539.71     22.53 o
   3  -7   7       37.04       84.56     12.60 o
   4  -7   7     1751.32     2039.80     62.40 o
   5  -7   7     2571.88     2811.96    329.40 o
   6  -7   7     1490.77     1523.62    196.97 o
   7  -7   7      676.21      627.66     83.51 o
  -6  -6   7       93.89      116.59     10.84 o
  -5  -6   7       31.16       31.16     15.58 o
  -4  -6   7      131.43      144.52     15.34 o
  -3  -6   7     4480.67     4281.88    136.69 o
  -2  -6   7     6123.87     6340.30    839.26 o
  -1  -6   7      935.66     1124.33     21.29 o
   0  -6   7      763.73     1113.25     60.82 o
   1  -6   7     4323.35     4927.40     89.03 o
   2  -6   7     3701.90     4077.29     42.42 o
   3  -6   7      316.72      393.81      9.11 o
   4  -6   7     1744.84     1764.77    271.35 o
   5  -6   7     5333.59     5697.58    617.17 o
   6  -6   7     1918.53     1878.33    172.96 o
   7  -6   7      330.21      329.72     39.38 o
  -7  -5   7      244.54      238.43     20.01 o
  -6  -5   7     1825.33     1926.89    226.15 o
  -5  -5   7     2331.35     2440.78     26.96 o
  -4  -5   7     3166.04     3125.65    323.06 o
  -3  -5   7     8057.47     9779.46    374.64 o
  -2  -5   7     7615.03     7746.66   1652.20 o
  -1  -5   7     1252.98     1345.72     69.55 o
   0  -5   7      911.42     1004.58     54.27 o
   1  -5   7     4489.57     4938.66    117.89 o
   2  -5   7     2805.55     3047.23     17.03 o
   3  -5   7      841.04      941.54     55.06 o
   4  -5   7     1299.28     1239.17     54.23 o
   5  -5   7     3031.01     3028.88    276.39 o
   6  -5   7      644.86      653.64     82.73 o
   7  -5   7       28.53       28.53     11.21 o
  -8  -4   7      122.06       87.63      9.18 o
  -7  -4   7     2813.61     2522.30    419.99 o
  -6  -4   7     5896.77     6883.35    597.54 o
  -5  -4   7     2993.15     3378.22     33.89 o
  -4  -4   7     2809.74     2807.86     26.88 o
  -3  -4   7     7176.36     8669.71    155.22 o
  -2  -4   7     4399.28     4157.54   1017.74 o
  -1  -4   7      180.27      222.64     17.56 o
   0  -4   7        8.20       35.40     11.86 o
   1  -4   7     2493.55     2242.70    147.13 o
   2  -4   7      906.90     1005.81     84.77 o
   3  -4   7       23.79      141.09     26.98 o
   4  -4   7       49.15       54.05      8.77 o
   5  -4   7      361.32      369.74     39.40 o
   6  -4   7       86.67      139.16     11.00 o
   7  -4   7     1057.85     1027.44    140.35 o
  -8  -3   7      589.17      554.39     76.54 o
  -7  -3   7     2415.66     2822.70    459.61 o
  -6  -3   7     5559.74     6577.68    770.02 o
  -5  -3   7     1943.60     2127.91     35.10 o
  -4  -3   7      221.63      304.89     18.21 o
  -3  -3   7     2422.07     2170.01    305.45 o
  -2  -3   7      510.64      435.16     16.45 o
  -1  -3   7     2544.17     2154.73    288.70 o
   0  -3   7     2841.41     3048.02     22.77 o
   1  -3   7        3.79       78.34     37.11 o
   2  -3   7       12.52      287.78     90.46 o
   3  -3   7     2121.27     1843.95    243.72 o
   4  -3   7     1424.80     1286.52    184.98 o
   5  -3   7      204.00      198.81     16.38 o
   6  -3   7     1444.37     1443.52    181.60 o
   7  -3   7     2029.22     2055.48    218.43 o
  -8  -2   7      236.39      262.12     30.33 o
  -7  -2   7     1509.14     1764.15    114.42 o
  -6  -2   7     1890.82     2355.77     20.65 o
  -5  -2   7       18.95       58.09     27.36 o
  -4  -2   7     1729.56     1912.73     33.09 o
  -3  -2   7     1394.95     1313.50     86.54 o
  -2  -2   7     2165.00     2200.85    233.82 o
  -1  -2   7    12835.33    10841.89    352.13 o
   0  -2   7     8335.58     5878.49    275.55 o
   1  -2   7     1219.11     1147.80     55.86 o
   2  -2   7     1493.90     1359.99     92.52 o
   3  -2   7     4531.87     4455.54    321.97 o
   4  -2   7     3230.39     3008.48    240.97 o
   5  -2   7      686.82      801.86     46.08 o
   6  -2   7      492.10      647.05     49.85 o
   7  -2   7     1816.05     1616.83    157.23 o
  -9  -1   7       75.86       83.78      9.43 o
  -8  -1   7      114.34      151.26     22.32 o
  -7  -1   7       45.17      121.39     10.95 o
  -6  -1   7        6.93       65.41     12.20 o
  -5  -1   7     4976.57     3948.15     29.58 o
  -4  -1   7    11961.99    10258.85     49.38 o
  -3  -1   7     8637.70     8964.63     48.91 o
  -2  -1   7     6343.84     7100.49    455.86 o
  -1  -1   7    15332.66    13900.38   1184.95 o
   0  -1   7    11341.16     9864.32    522.97 o
   1  -1   7      821.05      634.21     42.57 o
   2  -1   7      629.75      525.83     46.59 o
   3  -1   7     3788.77     3374.20    287.33 o
   4  -1   7      682.45      670.18     39.80 o
   5  -1   7      231.41      247.15     37.16 o
   6  -1   7     1061.41      931.97     94.72 o
   7  -1   7      724.08      610.51     63.22 o
  -9   0   7      126.23      153.22     13.99 o
  -8   0   7     1431.14     1512.15    306.65 o
  -7   0   7     1501.49     1430.82    137.80 o
  -6   0   7     1507.11     1536.13    310.07 o
  -5   0   7    10951.54    11739.81   1137.92 o
  -4   0   7    18396.97    18766.46     55.46 o
  -3   0   7     7646.38     6928.06     78.23 o
  -2   0   7     4413.56     3824.00    263.99 o
  -1   0   7     6634.52     6513.02    393.84 o
   0   0   7     2961.35     2517.10    109.62 o
   1   0   7       13.06       31.21      7.38 o
   2   0   7      772.14      592.38     68.45 o
   3   0   7      901.34      764.48     25.13 o
   4   0   7     1871.67     1666.76    123.21 o
   5   0   7       48.33       65.66      9.51 o
   6   0   7      148.41      115.74     12.07 o
  -9   1   7      813.64      810.83     41.37 o
  -8   1   7     3117.89     3263.35     68.71 o
  -7   1   7     2821.01     3194.46    159.99 o
  -6   1   7     2535.44     2702.57    163.91 o
  -5   1   7     7777.09     8090.65    214.75 o
  -4   1   7    11538.40    11849.37    363.87 o
  -3   1   7     1425.58     1262.76     34.10 o
  -2   1   7       30.96       80.93     11.19 o
  -1   1   7      337.75      359.68     97.21 o
   0   1   7      393.89      369.64      9.69 o
   1   1   7     2960.26     2923.77    195.21 o
   2   1   7      136.25      169.76     17.66 o
   3   1   7       20.93       27.75      8.72 o
   4   1   7      505.31      541.83     22.06 o
   5   1   7     1225.63     1438.29     46.57 o
  -9   2   7      810.29      713.82    179.90 o
  -8   2   7     3193.64     3557.94     92.25 o
  -7   2   7     1174.63     1098.46    151.29 o
  -6   2   7      380.21      406.00     11.31 o
  -5   2   7     2127.00     2058.03     42.35 o
  -4   2   7     1926.68     1871.02     55.02 o
  -3   2   7     1005.71      955.17     44.97 o
  -2   2   7     7854.20     7294.04    231.89 o
  -1   2   7     3227.52     2858.64    186.11 o
   0   2   7      425.53      548.11     52.70 o
   1   2   7     7994.80     8090.04    597.81 o
   2   2   7     7138.39     6616.43    809.17 o
   3   2   7      550.22      616.99     52.63 o
   4   2   7      391.08      465.11     20.26 o
   5   2   7     1475.97     1207.79     14.60 o
  -9   3   7       76.80       84.58     16.03 o
  -8   3   7      886.22      908.72     36.16 o
  -7   3   7      100.25      123.26     18.67 o
  -6   3   7      454.17      451.80      9.28 o
  -5   3   7      227.48      249.14     19.61 o
  -4   3   7     1010.98      866.23    163.83 o
  -3   3   7    10139.58    10034.29    545.14 o
  -2   3   7    11454.08    11131.81    464.62 o
  -1   3   7     8485.88     8519.98    535.17 o
   0   3   7     7230.74     7183.20    183.59 o
   1   3   7     5540.43     5670.95    499.18 o
   2   3   7     2433.49     2598.72    328.14 o
   3   3   7      152.53      200.52     24.29 o
   4   3   7      126.17       98.79     11.93 o
   5   3   7      844.77      951.50     17.09 o
  -9   4   7       23.78       11.22      8.16 o
  -8   4   7       92.54      103.23      7.53 o
  -7   4   7      784.44      808.71     11.98 o
  -6   4   7     4965.68     5459.27     99.54 o
  -5   4   7     4040.34     4116.16    102.20 o
  -4   4   7     3367.28     3536.58     79.60 o
  -3   4   7    13919.65    15086.76    392.30 o
  -2   4   7    19522.47    20895.29    529.82 o
  -1   4   7     3034.49     3031.56    102.86 o
   0   4   7      528.85      643.54     30.86 o
   1   4   7     1203.16     1267.41     51.80 o
   2   4   7      399.55      427.21     28.08 o
   3   4   7       45.91       69.35      9.49 o
   4   4   7        1.68       25.33      9.19 o
  -9   5   7      696.14      729.60     13.23 o
  -8   5   7      265.62      267.35      8.97 o
  -7   5   7     1946.81     1890.36     43.96 o
  -6   5   7     6661.02     7233.29    108.95 o
  -5   5   7     4728.86     5120.66    101.43 o
  -4   5   7     4056.27     4267.89    147.22 o
  -3   5   7     4937.38     4889.04    255.03 o
  -2   5   7     4161.44     4059.15    225.82 o
  -1   5   7       52.09       89.82     12.14 o
   0   5   7      503.38      586.36     47.77 o
   1   5   7       31.93       52.85      5.69 o
   2   5   7       21.88       43.63      8.60 o
   3   5   7      663.65      587.18     11.43 o
  -9   6   7      551.46      531.93     10.22 o
  -8   6   7      234.54      259.43     12.07 o
  -7   6   7     1279.27     1495.20     15.29 o
  -6   6   7     4088.30     4333.47     65.36 o
  -5   6   7     1220.79     1258.39     11.63 o
  -4   6   7       71.63      136.05     36.62 o
  -3   6   7      445.60      457.77     16.20 o
  -2   6   7       36.23       45.66      6.62 o
  -1   6   7     1768.69     1932.66     79.32 o
   0   6   7     3048.83     3342.34    226.88 o
   1   6   7     1243.50     1195.13     78.55 o
   2   6   7      674.53      667.32     80.94 o
  -8   7   7       32.33       36.02     11.88 o
  -7   7   7      166.87      174.35     12.26 o
  -6   7   7      733.80      723.69     10.96 o
  -5   7   7        2.77       10.30      9.77 o
  -4   7   7     1422.77     1429.14     59.34 o
  -3   7   7     1020.43     1082.81     42.19 o
  -2   7   7     1253.79     1347.84     31.92 o
  -1   7   7     4821.35     4673.12    271.64 o
   0   7   7     5589.45     5591.61    338.50 o
   1   7   7     1805.66     1736.40    195.90 o
  -8   8   7      459.62      455.51     13.91 o
  -7   8   7      121.96      112.81      9.06 o
  -6   8   7       39.79       60.39     12.55 o
  -5   8   7     1272.59     1303.93     14.37 o
  -4   8   7     4014.00     4269.74    176.99 o
  -3   8   7     3120.10     2598.46    405.03 o
  -2   8   7     3029.19     2989.21    106.76 o
  -1   8   7     4021.12     4238.94    303.49 o
   0   8   7     4182.26     4028.63    259.08 o
  -6   9   7      349.11      336.06     31.01 o
  -5   9   7     1880.66     1870.28     39.58 o
  -4   9   7     4630.91     4447.15    177.72 o
  -3   9   7     2117.94     1984.80    168.71 o
  -2   9   7     1333.16     1289.75     61.36 o
   1 -12   8     1515.02     1295.72     16.94 o
   2 -12   8      332.66      312.45     10.51 o
   3 -12   8       20.41        9.02      8.26 o
  -1 -11   8      158.17      152.66     17.91 o
   0 -11   8      132.30      137.98     23.88 o
   1 -11   8      131.94      107.68     14.87 o
   2 -11   8       52.06       51.08      7.35 o
   3 -11   8     1039.48     1002.80     68.06 o
   4 -11   8      438.19      420.28     25.34 o
   5 -11   8       62.65       50.50     10.24 o
  -3 -10   8      426.84      361.52     43.14 o
  -2 -10   8      175.62      192.52     22.71 o
  -1 -10   8      367.54      386.70     12.37 o
   0 -10   8      623.29      700.31     11.52 o
   1 -10   8      497.38      523.34     17.54 o
   2 -10   8     1778.36     1889.09     11.76 o
   3 -10   8     3113.28     3386.79    227.71 o
   4 -10   8     1218.58     1262.37    142.08 o
   5 -10   8      249.41      221.25     24.28 o
   6 -10   8      336.39      238.51     27.50 o
  -4  -9   8       86.61       84.85     26.76 o
  -3  -9   8        3.34       23.02      9.74 o
  -2  -9   8      400.01      357.35     35.22 o
  -1  -9   8     3367.07     3635.29    366.40 o
   0  -9   8     4236.84     4783.23    134.84 o
   1  -9   8     2008.01     2257.49     78.72 o
   2  -9   8     2892.73     3326.90     55.86 o
   3  -9   8     4044.29     4492.57    294.82 o
   4  -9   8      857.16      993.66     10.47 o
   5  -9   8      126.27      148.35      8.60 o
   6  -9   8      774.83      657.14    110.52 o
  -5  -8   8      534.41      461.32     14.79 o
  -4  -8   8     1304.50     1224.86    207.78 o
  -3  -8   8      578.77      636.12     19.37 o
  -2  -8   8     2238.34     2216.47     57.06 o
  -1  -8   8     6913.11     7930.12    433.18 o
   0  -8   8     5813.82     6888.05     94.36 o
   1  -8   8     1964.37     2180.56     66.39 o
   2  -8   8     1452.15     1657.12     12.16 o
   3  -8   8     2000.61     2289.82    118.42 o
   4  -8   8      855.51      882.72     20.43 o
   5  -8   8      236.43      209.87     20.24 o
   6  -8   8      122.06      113.35     19.06 o
   7  -8   8       18.67       10.76      7.56 o
  -6  -7   8      238.92      199.41     30.54 o
  -5  -7   8     1239.66     1196.24     19.61 o
  -4  -7   8     2412.22     2374.89    442.90 o
  -3  -7   8     1324.61     1495.86     88.53 o
  -2  -7   8     2288.61     2216.74    310.88 o
  -1  -7   8     6589.94     7139.84    220.50 o
   0  -7   8     3037.49     3395.53     32.31 o
   1  -7   8       13.16       11.60     26.85 o
   2  -7   8      272.78      301.28     24.39 o
   3  -7   8        0.93       11.35      8.41 o
   4  -7   8     1755.34     1936.18    134.15 o
   5  -7   8     1848.79     2082.07    212.92 o
   6  -7   8      303.64      267.77     31.14 o
   7  -7   8       35.34       34.20      9.15 o
  -6  -6   8       75.78       71.16     13.82 o
  -5  -6   8     1461.53     1313.81     22.06 o
  -4  -6   8     1925.51     1975.16    321.49 o
  -3  -6   8      470.77      506.53     13.22 o
  -2  -6   8      282.61      284.41     42.36 o
  -1  -6   8     1187.93     1368.64     47.08 o
   0  -6   8      406.26      481.48     35.56 o
   1  -6   8     3625.56     3825.72     55.90 o
   2  -6   8     7412.31     8124.69    135.10 o
   3  -6   8     1148.76     1373.23     46.24 o
   4  -6   8     1704.59     1828.48    128.33 o
   5  -6   8     3318.19     3302.10    409.51 o
   6  -6   8     1013.95      942.26    118.66 o
   7  -6   8      150.93      118.59     26.16 o
  -7  -5   8        2.91        9.72     10.05 o
  -6  -5   8       63.96       79.68     16.35 o
  -5  -5   8      302.93      334.32     18.57 o
  -4  -5   8      227.88      218.10     11.85 o
  -3  -5   8      589.97      642.64     30.50 o
  -2  -5   8      495.79      453.67     69.65 o
  -1  -5   8      418.08      433.34     22.34 o
   0  -5   8     6850.68     7871.31    297.38 o
   1  -5   8     9387.93    10251.99    575.87 o
   2  -5   8     6218.08     6810.20    444.53 o
   3  -5   8     2765.76     2892.09    182.49 o
   4  -5   8     2924.08     3107.68    321.98 o
   5  -5   8     3066.37     3011.68    435.97 o
   6  -5   8      740.11      674.48     88.18 o
   7  -5   8       16.28       13.02      7.75 o
  -7  -4   8      576.57      494.10     46.22 o
  -6  -4   8     1450.23     1464.29     28.94 o
  -5  -4   8      152.90      165.09     22.49 o
  -4  -4   8       33.28       59.36     16.18 o
  -3  -4   8     3479.46     4562.83    445.88 o
  -2  -4   8     9772.60    11028.96   1660.83 o
  -1  -4   8     2090.89     2159.75    474.95 o
   0  -4   8     3998.15     4452.44    279.69 o
   1  -4   8    15596.87    17637.06    791.77 o
   2  -4   8     8390.50     8347.66    540.84 o
   3  -4   8     1232.76     1169.61    128.22 o
   4  -4   8      982.12      996.37     99.68 o
   5  -4   8      803.39      841.23     87.88 o
   6  -4   8       16.36       25.37      7.59 o
   7  -4   8      272.83      250.79     25.53 o
  -8  -3   8      336.09      307.07     74.26 o
  -7  -3   8     1554.72     1766.98    169.71 o
  -6  -3   8     2105.85     1855.07     33.42 o
  -5  -3   8      471.49      427.17     22.74 o
  -4  -3   8     1155.84     1110.38     23.60 o
  -3  -3   8     4770.14     5534.40   1713.39 o
  -2  -3   8     6061.69     5481.91    618.22 o
  -1  -3   8     4909.75     3895.98     43.98 o
   0  -3   8     4436.29     3937.27    230.60 o
   1  -3   8     8568.48     8622.51    368.17 o
   2  -3   8     2594.73     2303.14    245.01 o
   3  -3   8      283.54      314.47     28.11 o
   4  -3   8      431.18      481.31     31.42 o
   5  -3   8       95.44      116.37      8.00 o
   6  -3   8      754.48      730.10     65.22 o
   7  -3   8      655.96      629.47     38.96 o
  -8  -2   8      202.16      172.79     19.43 o
  -7  -2   8     1303.17     1600.32    171.77 o
  -6  -2   8     2350.36     2454.02    158.64 o
  -5  -2   8      198.28      223.46     18.03 o
  -4  -2   8       38.65       92.33     22.64 o
  -3  -2   8     5349.34     5407.17   1007.56 o
  -2  -2   8     5115.16     4866.33    589.99 o
  -1  -2   8      637.34      561.19     22.77 o
   0  -2   8      187.02      173.59     16.16 o
   1  -2   8      414.39      366.07     28.45 o
   2  -2   8      654.19      653.78    100.54 o
   3  -2   8     5296.32     5375.43    330.56 o
   4  -2   8     4569.47     4178.62    435.45 o
   5  -2   8      677.76      682.70     20.62 o
   6  -2   8     1071.93     1206.24    125.45 o
  -9  -1   8      280.36      268.97     22.03 o
  -8  -1   8        3.67       19.95     10.87 o
  -7  -1   8      358.72      400.59     44.08 o
  -6  -1   8      450.54      424.71     67.36 o
  -5  -1   8       56.58       86.04     21.61 o
  -4  -1   8      406.15      589.24     19.87 o
  -3  -1   8      623.22      829.45     21.82 o
  -2  -1   8      725.00      666.29     64.85 o
  -1  -1   8     1907.57     1709.72    111.92 o
   0  -1   8     4721.40     4020.94    181.53 o
   1  -1   8     2146.23     1614.52     81.82 o
   2  -1   8     5772.96     4783.25    396.34 o
   3  -1   8     8363.97     7742.91    386.03 o
   4  -1   8     3976.84     3585.45    291.93 o
   5  -1   8     1203.72     1154.53    106.04 o
   6  -1   8      659.73      642.07     64.84 o
  -9   0   8        0.26        1.05      8.94 o
  -8   0   8      617.66      707.01    113.25 o
  -7   0   8      214.13      287.29     57.49 o
  -6   0   8       78.10       83.49     20.43 o
  -5   0   8     2127.79     1939.33     23.64 o
  -4   0   8     2684.63     2352.57     87.84 o
  -3   0   8      380.03      358.26     51.28 o
  -2   0   8      989.30      979.46     46.24 o
  -1   0   8     8410.45     8656.04    689.24 o
   0   0   8    10624.20    10066.23    576.13 o
   1   0   8     4183.65     3842.46    204.26 o
   2   0   8     3250.26     2936.37    257.68 o
   3   0   8     7480.61     6688.70    381.17 o
   4   0   8     2604.28     2508.60    126.36 o
   5   0   8      166.66      204.83     18.10 o
   6   0   8       66.47       69.45     13.54 o
  -9   1   8      838.16      770.17     68.74 o
  -8   1   8     2734.64     2884.45    265.18 o
  -7   1   8     1530.04     1695.32    131.73 o
  -6   1   8      581.92      683.11     21.86 o
  -5   1   8     3652.76     3730.12    156.49 o
  -4   1   8     5798.13     5419.41     23.30 o
  -3   1   8     1207.62     1118.30     59.79 o
  -2   1   8     1122.22     1180.61    149.52 o
  -1   1   8     8319.42     8374.85    786.06 o
   0   1   8     5283.79     5052.39    129.65 o
   1   1   8     2449.18     2257.82    113.97 o
   2   1   8     2371.20     2018.61    194.38 o
   3   1   8     2416.05     2499.95    481.58 o
   4   1   8      130.96      190.75      9.40 o
   5   1   8      500.87      628.26     80.39 o
  -9   2   8     1477.38     1530.06    103.83 o
  -8   2   8     3525.64     3813.96     66.16 o
  -7   2   8     1495.37     1754.75     22.26 o
  -6   2   8      498.30      463.93     15.60 o
  -5   2   8     2046.09     2223.93     48.73 o
  -4   2   8     2435.34     2544.71    143.80 o
  -3   2   8      297.34      323.60     19.60 o
  -2   2   8       28.42      150.42     41.80 o
  -1   2   8     3392.51     3045.52     54.71 o
   0   2   8     5794.62     5397.71     46.64 o
   1   2   8      116.87      136.30      6.46 o
   2   2   8      304.89      295.57     31.23 o
   3   2   8      118.58      106.10     18.68 o
   4   2   8      646.24      771.00     51.55 o
   5   2   8     1792.60     1869.85    193.24 o
  -9   3   8      981.13      992.58     68.94 o
  -8   3   8     2262.15     2111.49     93.46 o
  -7   3   8      249.73      266.21     18.12 o
  -6   3   8      240.71      300.85     19.83 o
  -5   3   8      125.63      377.89      9.21 o
  -4   3   8       67.40      163.07      9.05 o
  -3   3   8      430.89      499.69     39.59 o
  -2   3   8      108.10      178.31     16.50 o
  -1   3   8      402.58      369.83     24.05 o
   0   3   8      107.21      152.17     26.06 o
   1   3   8     2831.27     2936.89    202.93 o
   2   3   8     2819.59     2738.34    275.69 o
   3   3   8     1426.58     1616.97    181.01 o
   4   3   8     1743.28     1847.46    173.99 o
  -9   4   8      111.62      106.67      9.64 o
  -8   4   8      205.70      229.64      9.42 o
  -7   4   8      277.48      360.00     21.27 o
  -6   4   8     2794.62     3154.26     56.81 o
  -5   4   8     1023.22     1227.48     18.13 o
  -4   4   8      196.19      230.52      7.55 o
  -3   4   8     1755.58     1709.93     41.47 o
  -2   4   8     5180.86     4862.41    237.87 o
  -1   4   8      956.78     1034.58     49.06 o
   0   4   8      669.06      791.26     21.19 o
   1   4   8     4333.54     4910.27    326.03 o
   2   4   8     3855.78     4159.25    439.94 o
   3   4   8     1524.94     1568.11    195.16 o
  -9   5   8      215.79      210.96      7.25 o
  -8   5   8      256.91      277.68     10.38 o
  -7   5   8     2514.93     2594.15     14.95 o
  -6   5   8     2754.90     2828.24    153.14 o
  -5   5   8     1896.65     2061.17     50.68 o
  -4   5   8     2400.05     2105.06    275.47 o
  -3   5   8     2929.14     3065.73    129.90 o
  -2   5   8     2296.38     2570.61    108.42 o
  -1   5   8      715.61      754.44     29.99 o
   0   5   8      704.05      802.87     27.29 o
   1   5   8     2943.40     3127.23    261.10 o
   2   5   8     2179.35     2201.37    161.70 o
   3   5   8      403.61      423.66     11.41 o
  -8   6   8      390.70      518.56     13.41 o
  -7   6   8     2534.79     2660.57     47.98 o
  -6   6   8     6908.19     7333.92    165.76 o
  -5   6   8     1053.07     1155.74     42.91 o
  -4   6   8       22.18       48.04      5.28 o
  -3   6   8      720.52      731.96     36.97 o
  -2   6   8     1069.16     1074.25     55.46 o
  -1   6   8      112.43      124.15      8.95 o
   0   6   8      188.64      218.68     12.96 o
   1   6   8      819.46      844.77    106.10 o
   2   6   8      526.33      432.12     59.24 o
  -8   7   8      997.32     1047.48     15.53 o
  -7   7   8      805.08      855.17     15.38 o
  -6   7   8      768.92      716.11      8.71 o
  -5   7   8        6.90       19.60     15.65 o
  -4   7   8      368.88      384.12     51.18 o
  -3   7   8        1.09        8.73      6.73 o
  -2   7   8      203.43      208.98      7.62 o
  -1   7   8      101.02      127.65     18.80 o
   0   7   8       85.20       91.92     12.46 o
   1   7   8       38.58       29.31      9.01 o
  -7   8   8        1.24      -12.78     12.78 o
  -6   8   8        2.50       14.81     12.75 o
  -5   8   8      704.55      702.74     45.73 o
  -4   8   8     1386.17     1321.73     15.41 o
  -3   8   8      471.79      477.65     17.65 o
  -2   8   8       92.64      109.73     14.29 o
  -1   8   8      931.93      855.79     48.66 o
  -4   9   8     2563.07     2164.39    183.06 o
  -1 -11   9      325.92      305.18     44.75 o
   0 -11   9      602.19      545.84     50.73 o
   1 -11   9     1091.65     1072.72    110.33 o
   2 -11   9      639.72      604.06     31.73 o
   3 -11   9      136.09      131.13     29.95 o
   4 -11   9      300.14      257.37     60.96 o
  -2 -10   9      452.24      487.32    142.43 o
  -1 -10   9       33.92       43.17     22.31 o
   0 -10   9       60.36       91.63     34.63 o
   1 -10   9      431.53      496.14     14.18 o
   2 -10   9       19.75        2.87     25.52 o
   3 -10   9       86.75      102.44     13.80 o
   4 -10   9        8.32       29.26     14.68 o
   5 -10   9        4.22       -8.67      8.67 o
  -4  -9   9        7.98       28.34     11.95 o
  -3  -9   9       20.86        7.96      8.51 o
  -2  -9   9       13.62       22.73     22.52 o
  -1  -9   9      927.40     1031.10     13.50 o
   0  -9   9      499.34      628.10     12.29 o
   1  -9   9        4.29       -3.07      8.88 o
   2  -9   9      177.10      184.11     42.68 o
   3  -9   9     1069.23     1208.38     41.84 o
   4  -9   9      393.90      402.12     53.93 o
   5  -9   9      495.64      457.96     53.20 o
   6  -9   9      966.47      755.35     93.58 o
  -5  -8   9      437.81      358.85     14.88 o
  -4  -8   9      773.11      592.16     91.04 o
  -3  -8   9      473.64      512.05     13.45 o
  -2  -8   9     1264.67     1339.69    223.60 o
  -1  -8   9     2772.56     3278.82    107.48 o
   0  -8   9     1242.58     1479.74     88.63 o
   1  -8   9      136.38      176.40     23.84 o
   2  -8   9      526.90      614.85     14.38 o
   3  -8   9     3102.30     3577.81    288.74 o
   4  -8   9     1529.39     1659.09    160.57 o
   5  -8   9      541.46      570.94     46.06 o
   6  -8   9     1185.49      927.32    123.59 o
  -5  -7   9     2311.34     2154.81     25.52 o
  -4  -7   9     3573.31     2785.87    283.57 o
  -3  -7   9     1367.57     1602.65    164.68 o
  -2  -7   9     1462.00     1594.42    244.96 o
  -1  -7   9     3330.88     3731.76    100.79 o
   0  -7   9     1194.01     1390.37     43.05 o
   1  -7   9      256.50      301.19     13.40 o
   2  -7   9     1433.60     1539.53     20.73 o
   3  -7   9     2431.40     2706.93     57.92 o
   4  -7   9      900.61      954.18     63.68 o
   5  -7   9       15.41       26.16     16.03 o
   6  -7   9      162.70      146.41     14.22 o
  -6  -6   9     1198.47     1047.82     22.82 o
  -5  -6   9     3701.20     3473.31     32.40 o
  -4  -6   9     3618.42     3648.35     36.92 o
  -3  -6   9      835.47      911.82     70.03 o
  -2  -6   9      481.71      429.37     29.91 o
  -1  -6   9     1941.03     2205.18     56.93 o
   0  -6   9     1252.88     1436.24     77.49 o
   1  -6   9      156.22      185.55     26.59 o
   2  -6   9        2.40       29.50     17.74 o
   3  -6   9      333.34      375.25     45.17 o
   4  -6   9       15.22       54.09     20.05 o
   5  -6   9      204.34      223.03     38.50 o
   6  -6   9      116.83      114.99     16.21 o
  -7  -5   9      753.65      675.43    194.37 o
  -6  -5   9      768.65      676.32     22.37 o
  -5  -5   9     2560.39     2707.29     30.42 o
  -4  -5   9     1663.03     1808.91    149.41 o
  -3  -5   9       35.29       76.87     11.92 o
  -2  -5   9       12.46       14.69     40.05 o
  -1  -5   9        2.97       33.02     11.49 o
   0  -5   9     1283.44     1509.16     34.11 o
   1  -5   9     3193.87     3584.88    149.76 o
   2  -5   9      479.20      527.27     13.76 o
   3  -5   9       35.78       43.34      7.95 o
   4  -5   9      432.66      449.59     40.82 o
   5  -5   9     1816.33     1545.45    181.66 o
   6  -5   9      585.26      560.58     52.10 o
  -7  -4   9      204.94      219.58     14.20 o
  -6  -4   9       22.67       49.73     21.54 o
  -5  -4   9      199.70      230.73     18.03 o
  -4  -4   9       55.37      107.88     20.28 o
  -3  -4   9     3792.06     4300.50    582.49 o
  -2  -4   9     9570.13     9609.13     28.25 o
  -1  -4   9     2170.22     1884.50    248.56 o
   0  -4   9     1268.11     1344.44     58.55 o
   1  -4   9     3675.43     3915.42    202.41 o
   2  -4   9     1928.12     2070.49     75.22 o
   3  -4   9      264.18      264.97     28.87 o
   4  -4   9     1011.54     1085.33     91.36 o
   5  -4   9     2310.37     2207.59    175.30 o
   6  -4   9     1116.03      981.43    111.25 o
  -8  -3   9      181.80      133.05     15.63 o
  -7  -3   9      248.16      258.93     45.10 o
  -6  -3   9      792.93      595.17     18.40 o
  -5  -3   9      837.69      693.41     16.27 o
  -4  -3   9     5636.25     5045.84     29.04 o
  -3  -3   9    10136.85    12128.53   2530.74 o
  -2  -3   9     6434.29     6743.10    301.70 o
  -1  -3   9     1883.50     1621.63     62.54 o
   0  -3   9     2336.43     1933.08     53.28 o
   1  -3   9     4075.92     3492.84    383.15 o
   2  -3   9     1832.85     1829.81     33.89 o
   3  -3   9      102.66       94.23     15.11 o
   4  -3   9      799.06      714.93     66.55 o
   5  -3   9     1251.67     1191.69     59.28 o
   6  -3   9      316.89      305.22     10.77 o
  -8  -2   9       17.72       20.94     10.91 o
  -7  -2   9     1617.67     1901.20    284.15 o
  -6  -2   9     7221.68     8018.58     47.38 o
  -5  -2   9     2820.83     3245.15     31.18 o
  -4  -2   9     2098.52     2037.65     21.50 o
  -3  -2   9     9965.72    10560.79     41.30 o
  -2  -2   9     8117.63     8550.75    555.00 o
  -1  -2   9      596.59      541.03     18.52 o
   0  -2   9      392.66      326.92     18.00 o
   1  -2   9     1101.65      900.44     20.93 o
   2  -2   9      192.09      136.73     22.61 o
   3  -2   9      260.82      268.29     24.34 o
   4  -2   9        0.09        7.75     11.25 o
   5  -2   9      316.26      312.92     29.99 o
   6  -2   9       23.81       29.35      8.67 o
  -8  -1   9      830.64      965.94     45.85 o
  -7  -1   9     2560.22     2992.31    232.54 o
  -6  -1   9     3426.55     3875.25    231.57 o
  -5  -1   9     2874.04     2764.17     26.45 o
  -4  -1   9     2386.87     2927.67     32.32 o
  -3  -1   9     4096.66     3846.29    760.84 o
  -2  -1   9     1617.97     1540.24     91.89 o
  -1  -1   9     1015.93      972.55     58.37 o
   0  -1   9     1953.46     1826.48     77.10 o
   1  -1   9      145.54      129.42      5.92 o
   2  -1   9      615.84      476.99     27.66 o
   3  -1   9     1087.74      911.26     94.34 o
   4  -1   9      574.16      523.51     20.54 o
   5  -1   9       90.36       73.11      7.92 o
  -9   0   9      278.72      235.02     14.40 o
  -8   0   9       29.04       31.87      7.69 o
  -7   0   9     2249.77     2353.92    283.78 o
  -6   0   9     3479.21     3534.76    401.04 o
  -5   0   9      186.92      188.13     10.33 o
  -4   0   9       70.72      109.14     28.04 o
  -3   0   9       13.72       22.17     12.56 o
  -2   0   9     1638.87     1531.13    105.09 o
  -1   0   9     7883.10     7249.26    445.52 o
   0   0   9     8095.87     7567.24    495.10 o
   1   0   9      884.56      789.54     53.83 o
   2   0   9     1377.97     1318.71     98.59 o
   3   0   9     3014.01     2725.13    320.00 o
   4   0   9      805.08      798.90     57.51 o
   5   0   9      122.17      100.36     10.02 o
  -9   1   9       79.98       89.16      9.98 o
  -8   1   9        2.68        0.59     14.01 o
  -7   1   9      157.04      168.00      8.51 o
  -6   1   9      253.26      230.35     30.27 o
  -5   1   9     1511.91     1408.20     74.26 o
  -4   1   9     6488.34     5734.54    300.68 o
  -3   1   9     3757.61     3472.22    232.99 o
  -2   1   9     6468.14     6045.23    165.57 o
  -1   1   9    10093.70     9740.56    608.41 o
   0   1   9     6870.26     6616.10     26.70 o
   1   1   9     1731.92     1587.64    193.52 o
   2   1   9      479.69      479.50     68.75 o
   3   1   9     1209.09     1127.72    282.59 o
   4   1   9      648.41      609.17    106.81 o
   5   1   9       27.72       33.16     11.84 o
  -9   2   9      185.86      183.24     17.78 o
  -8   2   9      748.98      823.98     89.87 o
  -7   2   9      325.77      348.56      8.79 o
  -6   2   9      851.98      815.45     17.23 o
  -5   2   9     5742.34     6036.31    138.56 o
  -4   2   9    10928.15    10912.18    146.89 o
  -3   2   9     5080.84     4906.17    139.98 o
  -2   2   9     3496.85     3332.71    226.63 o
  -1   2   9     8369.75     8273.37    268.53 o
   0   2   9     2409.31     2313.85    189.88 o
   1   2   9       10.38       28.92     12.82 o
   2   2   9       13.73       26.16      6.62 o
   3   2   9      207.11      224.41     30.17 o
   4   2   9       38.67       46.39     14.76 o
  -9   3   9      582.55      574.17     19.72 o
  -8   3   9     2208.81     2214.47     49.20 o
  -7   3   9     1167.83     1320.19     27.78 o
  -6   3   9     1225.52     1453.61     45.45 o
  -5   3   9     5626.86     5982.20    143.90 o
  -4   3   9     6134.25     6446.26    165.89 o
  -3   3   9     2799.08     2677.09     34.47 o
  -2   3   9      579.74      595.37     55.78 o
  -1   3   9     1021.52     1075.93      9.81 o
   0   3   9       93.25      104.33     10.81 o
   1   3   9     1192.34     1290.97     74.09 o
   2   3   9      972.73      925.85     58.75 o
   3   3   9       10.73       23.71     14.72 o
  -9   4   9      558.17      457.90     21.67 o
  -8   4   9     1510.37     1607.94     38.09 o
  -7   4   9      738.36      745.42     27.75 o
  -6   4   9      159.77      202.29      8.72 o
  -5   4   9     2383.05     2591.16     31.79 o
  -4   4   9     2730.92     2806.46     94.62 o
  -3   4   9        0.97        1.74     24.35 o
  -2   4   9      871.68      881.71     39.01 o
  -1   4   9      756.03      775.82     33.07 o
   0   4   9     1547.88     1676.18     72.02 o
   1   4   9     3070.11     3384.92    266.98 o
   2   4   9     2671.04     3093.11    256.95 o
   3   4   9      673.38      676.65     96.83 o
  -8   5   9      368.52      350.44     14.17 o
  -7   5   9       16.31       56.32     11.99 o
  -6   5   9        5.56       15.65      7.07 o
  -5   5   9       75.02       81.74      8.53 o
  -4   5   9       46.03       65.37     10.76 o
  -3   5   9     3506.11     3616.95     66.90 o
  -2   5   9     5552.70     5323.40    371.21 o
  -1   5   9     2838.50     3007.24    168.99 o
   0   5   9     2973.97     3431.14    170.17 o
   1   5   9     4180.11     4774.46    448.21 o
   2   5   9     1277.01     1297.16    108.48 o
  -8   6   9      188.02      179.35     20.57 o
  -7   6   9      219.53      207.68     20.75 o
  -6   6   9     2042.74     2124.48     25.47 o
  -5   6   9     1361.77     1261.63      9.33 o
  -4   6   9     1212.93     1229.00     65.17 o
  -3   6   9     4986.83     5301.78    296.36 o
  -2   6   9     6255.43     6968.02    312.49 o
  -1   6   9     2842.19     2856.34    244.78 o
   0   6   9      871.80     1015.81    107.03 o
   1   6   9     1189.03     1208.89    181.35 o
  -7   7   9     1206.64     1043.29     78.34 o
  -6   7   9     1938.51     1921.07     72.81 o
  -5   7   9     1325.58     1245.51    147.03 o
  -4   7   9     1297.48     1328.19     64.01 o
  -3   7   9     3370.74     3456.36    230.78 o
  -2   7   9     2501.85     2513.14    168.56 o
  -1   7   9      382.17      411.55     26.06 o
  -6   8   9     1419.19     1229.00     14.89 o
  -5   8   9      543.64      495.93     42.92 o
  -4   8   9      238.76      219.12     17.78 o
  -3   8   9      587.82      562.40     27.41 o
   0 -11  10     1693.40     1595.71     53.13 o
   1 -11  10     2944.28     2685.45    112.69 o
   2 -11  10     1283.97     1014.15     77.23 o
   3 -11  10      403.04      325.59     24.05 o
  -2 -10  10     2023.79     1553.82    120.49 o
  -1 -10  10     1204.78     1402.38     23.62 o
   0 -10  10     1794.42     2003.10    224.69 o
   1 -10  10     2527.16     2677.12    135.43 o
   2 -10  10      673.92      726.84     33.36 o
   3 -10  10       25.46       13.34     14.90 o
   4 -10  10       44.10       74.27     19.53 o
  -3  -9  10     1895.88     1906.59    187.80 o
  -2  -9  10     1493.13     1438.41     86.05 o
  -1  -9  10      504.83      671.67     13.65 o
   0  -9  10      499.55      547.29      9.89 o
   1  -9  10      756.25      831.68     11.50 o
   2  -9  10        9.67        9.52     27.44 o
   3  -9  10      541.24      541.48     74.26 o
   4  -9  10      337.20      362.07     63.43 o
   5  -9  10      122.38       90.73     13.19 o
  -4  -8  10      145.56      141.40     12.03 o
  -3  -8  10     1015.89     1088.65     27.15 o
  -2  -8  10      265.52      304.94     38.49 o
  -1  -8  10       69.79      100.64     28.14 o
   0  -8  10      105.64       80.26     11.81 o
   1  -8  10       64.15       90.54     13.14 o
   2  -8  10     1325.69     1547.65    128.98 o
   3  -8  10     3401.85     3640.59    194.22 o
   4  -8  10     1062.00     1041.15     78.84 o
   5  -8  10      366.37      345.41     66.41 o
  -5  -7  10      103.28      102.34     14.82 o
  -4  -7  10      141.76      117.70     11.67 o
  -3  -7  10       70.55       87.66     11.60 o
  -2  -7  10       53.95       93.73     11.55 o
  -1  -7  10     2147.20     2526.25     92.38 o
   0  -7  10     2175.13     2631.79    136.47 o
   1  -7  10     2083.48     2497.76    147.58 o
   2  -7  10     2950.19     3422.30    169.22 o
   3  -7  10     4283.96     4894.83    532.31 o
   4  -7  10     1712.20     1811.55    199.43 o
   5  -7  10      297.19      295.77     28.50 o
   6  -7  10      403.65      252.08     48.38 o
  -6  -6  10      147.55      121.49     16.82 o
  -5  -6  10      842.93      741.92     21.30 o
  -4  -6  10      674.65      776.23     15.67 o
  -3  -6  10      207.04      219.12     34.45 o
  -2  -6  10     1022.29     1120.06    140.74 o
  -1  -6  10     6533.77     7728.56    924.19 o
   0  -6  10     4840.05     5978.79     89.54 o
   1  -6  10     2040.72     2438.70     16.69 o
   2  -6  10     3563.24     4195.73    268.26 o
   3  -6  10     2988.03     3329.56    184.02 o
   4  -6  10      302.04      310.65     44.77 o
   5  -6  10        2.73        6.52     11.08 o
   6  -6  10        3.13       -3.78      7.69 o
  -7  -5  10      249.32      197.37     14.58 o
  -6  -5  10      182.01      190.98     19.89 o
  -5  -5  10     1487.47     1710.05     27.43 o
  -4  -5  10     1436.74     2029.90    380.99 o
  -3  -5  10      814.90      956.92     56.11 o
  -2  -5  10     2228.68     2753.63    496.52 o
  -1  -5  10     5499.50     5491.26   1160.36 o
   0  -5  10     4563.96     5431.48    527.90 o
   1  -5  10      383.13      512.19     28.03 o
   2  -5  10      177.23      221.71      8.76 o
   3  -5  10      367.80      390.07     26.79 o
   4  -5  10      304.05      313.63     16.16 o
   5  -5  10     1462.35     1398.57     91.32 o
   6  -5  10      189.01      182.44     17.93 o
  -7  -4  10      172.58      181.50     33.38 o
  -6  -4  10       86.19       56.81     20.31 o
  -5  -4  10     1302.24      991.43     19.96 o
  -4  -4  10     1732.70     1720.83     24.31 o
  -3  -4  10       69.23       97.46     41.11 o
  -2  -4  10      643.06      617.69     54.47 o
  -1  -4  10     1683.49     1521.67     29.38 o
   0  -4  10      144.86      156.76     12.15 o
   1  -4  10      624.75      615.48     21.98 o
   2  -4  10     1024.23     1057.91     23.20 o
   3  -4  10     1011.41     1075.58     69.60 o
   4  -4  10     1266.21     1239.28    183.64 o
   5  -4  10     2096.27     2020.57     31.44 o
   6  -4  10      815.16      619.91     31.75 o
  -7  -3  10        4.17       12.11      9.24 o
  -6  -3  10       14.29       68.64     17.31 o
  -5  -3  10       91.18       73.47     16.82 o
  -4  -3  10       37.09       24.97     10.72 o
  -3  -3  10      800.72      816.05    182.70 o
  -2  -3  10      483.51      507.26     11.63 o
  -1  -3  10       93.34      105.26     24.07 o
   0  -3  10      803.75      635.06     11.82 o
   1  -3  10     6381.86     5640.77    456.67 o
   2  -3  10     3291.50     3145.72    231.93 o
   3  -3  10     1575.76     1523.12     77.02 o
   4  -3  10     2831.77     2693.95    116.78 o
   5  -3  10     2468.30     2296.30    155.29 o
  -8  -2  10       26.81       33.62     11.54 o
  -7  -2  10      823.77      754.42     50.48 o
  -6  -2  10     2210.14     1977.81     23.51 o
  -5  -2  10      401.35      377.31     19.12 o
  -4  -2  10      193.53      176.35     12.87 o
  -3  -2  10     1586.40     1644.09     20.17 o
  -2  -2  10     2420.18     2394.13    159.73 o
  -1  -2  10     1147.26     1027.12     54.56 o
   0  -2  10     2531.29     2403.96     92.19 o
   1  -2  10     7272.04     7466.26    575.75 o
   2  -2  10     5801.18     5041.57    124.63 o
   3  -2  10     1373.42     1172.42    103.51 o
   4  -2  10     1261.26     1070.53      8.69 o
   5  -2  10      752.38      615.61     58.98 o
  -8  -1  10      802.99      869.32    107.82 o
  -7  -1  10     2446.92     3037.53     20.93 o
  -6  -1  10     2212.28     2508.84     28.28 o
  -5  -1  10      258.49      349.73     24.34 o
  -4  -1  10      537.16      533.36     32.28 o
  -3  -1  10     3574.37     3522.11    174.23 o
  -2  -1  10     3350.39     3163.09    286.85 o
  -1  -1  10     1032.32     1029.60     56.44 o
   0  -1  10     3292.32     2824.89    172.19 o
   1  -1  10     5081.55     4637.81    158.95 o
   2  -1  10     2070.61     1871.45    149.11 o
   3  -1  10        5.90        1.67      6.79 o
   4  -1  10        5.99       24.08     16.93 o
   5  -1  10        0.53        7.32     10.58 o
  -8   0  10      239.15      298.71     31.27 o
  -7   0  10     1608.40     1606.95    212.37 o
  -6   0  10     2514.34     2514.70    123.76 o
  -5   0  10      219.01      238.46     15.33 o
  -4   0  10       82.76      102.88     12.10 o
  -3   0  10     1674.98     1791.41    233.68 o
  -2   0  10     2049.87     1924.59     14.29 o
  -1   0  10       95.76      115.12      7.37 o
   0   0  10      290.92      325.46     24.31 o
   1   0  10      875.06      910.03     23.68 o
   2   0  10       17.19       12.54      6.59 o
   3   0  10     1190.34      994.00     68.38 o
   4   0  10      981.41      780.47    138.87 o
  -8   1  10      233.44      224.94     29.78 o
  -7   1  10      669.33      604.78     63.10 o
  -6   1  10      484.71      468.15     16.24 o
  -5   1  10      259.83      226.07     11.34 o
  -4   1  10      550.03      538.88     61.34 o
  -3   1  10       70.65       61.57     16.72 o
  -2   1  10       43.71       58.01     10.53 o
  -1   1  10      462.91      402.37     13.81 o
   0   1  10      882.73      863.56     27.69 o
   1   1  10      198.62      184.12      8.60 o
   2   1  10     1279.64     1155.05     93.71 o
   3   1  10     3244.53     2804.97    536.73 o
   4   1  10     1834.06     1725.46    439.86 o
  -8   2  10      238.13      272.79     23.27 o
  -7   2  10       49.65       57.08     10.71 o
  -6   2  10      249.05      261.98     14.90 o
  -5   2  10     2313.27     2151.70     91.02 o
  -4   2  10     2828.61     2585.66    164.07 o
  -3   2  10      144.19      152.67      8.23 o
  -2   2  10      431.17      390.33     53.55 o
  -1   2  10     2754.79     2724.77     93.50 o
   0   2  10     2442.66     2536.27    124.92 o
   1   2  10      901.01      875.53     56.26 o
   2   2  10     1903.63     1860.13    296.01 o
   3   2  10     2733.35     2470.16    438.80 o
  -8   3  10     2083.74     2013.89     49.89 o
  -7   3  10     1177.16     1269.03     55.55 o
  -6   3  10     1175.81     1259.50     28.77 o
  -5   3  10     2915.15     2943.55     92.14 o
  -4   3  10     3274.94     3291.65     59.55 o
  -3   3  10      751.63      755.98     13.60 o
  -2   3  10      339.84      343.00     20.33 o
  -1   3  10     1929.93     2027.23    107.71 o
   0   3  10     2320.92     2229.15     54.92 o
   1   3  10      648.95      625.27     56.56 o
   2   3  10      990.72     1031.51    105.14 o
   3   3  10     1416.36     1323.19    189.85 o
  -8   4  10     2828.95     2634.85     79.16 o
  -7   4  10     1273.65     1286.37     37.51 o
  -6   4  10      669.79      675.29     19.50 o
  -5   4  10     2508.19     2636.40    201.16 o
  -4   4  10     1229.64     1281.65     37.33 o
  -3   4  10       11.49       36.36      8.59 o
  -2   4  10       40.12       29.71     12.64 o
  -1   4  10      974.76      990.93     18.57 o
   0   4  10      750.08      726.10     35.48 o
   1   4  10      146.87      151.16     16.75 o
   2   4  10        0.01        2.20      6.34 o
  -8   5  10     1625.38     1327.33     80.76 o
  -7   5  10      658.95      604.75     34.14 o
  -6   5  10        4.09       21.39      8.22 o
  -5   5  10       70.27      114.91      7.90 o
  -4   5  10      127.67      113.26     14.02 o
  -3   5  10      290.08      378.08     45.31 o
  -2   5  10      438.86      410.69     23.69 o
  -1   5  10      163.33      203.91     18.23 o
   0   5  10        9.18       13.51      8.84 o
   1   5  10      675.19      636.89     68.83 o
  -7   6  10      100.97      104.88     16.67 o
  -6   6  10      614.53      604.30     46.01 o
  -5   6  10      323.49      342.25     23.90 o
  -4   6  10      497.48      484.20     41.81 o
  -3   6  10     1068.89     1016.96     58.92 o
  -2   6  10     1524.02     1544.09     84.58 o
  -1   6  10      489.10      507.01     27.56 o
   0   6  10      214.45      216.45     13.88 o
  -6   7  10     2705.23     2498.75    137.50 o
  -5   7  10     1080.43     1051.71     87.71 o
  -4   7  10      935.35      877.93     91.35 o
  -3   7  10     2339.27     2235.52    164.90 o
  -2   7  10      963.26      930.80     76.02 o
  -1 -10  11      378.18      386.89     47.14 o
   0 -10  11      530.74      601.00     32.10 o
   1 -10  11      797.29      798.77     70.97 o
   2 -10  11      670.74      689.18     96.93 o
   3 -10  11      252.93      289.23     37.38 o
  -3  -9  11     2472.21     2237.15    223.38 o
  -2  -9  11     1178.56     1244.30    130.69 o
  -1  -9  11      176.65      211.64     11.84 o
   0  -9  11      774.37      897.59     39.58 o
   1  -9  11     1138.23     1422.17    138.76 o
   2  -9  11      234.63      243.25     10.39 o
   3  -9  11       77.24       91.17      8.51 o
   4  -9  11      328.14      309.53     25.95 o
  -4  -8  11      904.11      910.48    125.23 o
  -3  -8  11     1520.13     1441.45    221.35 o
  -2  -8  11      688.45      646.05    138.87 o
  -1  -8  11        2.31        9.98      8.67 o
   0  -8  11        7.48       -8.97      8.97 o
   1  -8  11      335.07      371.16     10.88 o
   2  -8  11        2.45       22.35     21.35 o
   3  -8  11       70.09      148.10     29.05 o
   4  -8  11        5.64       31.69      8.02 o
   5  -8  11       12.29       21.86      7.93 o
  -5  -7  11      177.38      176.98     16.79 o
  -4  -7  11      147.43      245.68     31.01 o
  -3  -7  11      313.51      362.61     12.54 o
  -2  -7  11       53.84       90.78     24.27 o
  -1  -7  11      914.02     1085.78    135.41 o
   0  -7  11      640.52      854.49     13.59 o
   1  -7  11       26.44       46.22     21.89 o
   2  -7  11      281.09      320.84     75.35 o
   3  -7  11      820.34      882.78     60.89 o
   4  -7  11      189.51      205.95     16.78 o
   5  -7  11      102.08       79.57     15.38 o
  -6  -6  11      171.28      106.58     17.86 o
  -5  -6  11      157.59      220.17     18.16 o
  -4  -6  11      474.90      598.60     63.70 o
  -3  -6  11      238.87      286.42     49.33 o
  -2  -6  11     1571.24     1758.22    146.83 o
  -1  -6  11     3948.25     4685.33    892.62 o
   0  -6  11     1525.74     1791.32    244.02 o
   1  -6  11      304.29      397.43     67.72 o
   2  -6  11      714.12      734.52     74.06 o
   3  -6  11     1533.77     1749.51    172.48 o
   4  -6  11      712.49      732.98     56.15 o
   5  -6  11      275.26      259.87     14.20 o
  -6  -5  11       81.68       56.41     20.38 o
  -5  -5  11     1881.33     1578.32     26.14 o
  -4  -5  11     2977.98     3750.57    594.13 o
  -3  -5  11     2051.74     2426.54    137.75 o
  -2  -5  11     2438.81     2497.26    208.11 o
  -1  -5  11     4547.18     4466.65    268.37 o
   0  -5  11     1795.27     1776.99     32.59 o
   1  -5  11      256.06      279.69     24.35 o
   2  -5  11      688.71      709.67     16.10 o
   3  -5  11     1369.69     1403.36     41.33 o
   4  -5  11      196.12      206.73     17.74 o
   5  -5  11       36.01       61.75      8.47 o
  -7  -4  11      283.47      335.82     86.31 o
  -6  -4  11      915.54      834.83     22.32 o
  -5  -4  11     4479.85     4185.40     31.98 o
  -4  -4  11     4105.05     3775.95     26.05 o
  -3  -4  11     1525.36     1798.43    216.36 o
  -2  -4  11     1953.29     2140.69    113.01 o
  -1  -4  11     2950.52     2901.28     70.93 o
   0  -4  11      431.87      433.92     23.29 o
   1  -4  11       79.30      125.45     17.83 o
   2  -4  11       13.39       27.97     10.68 o
   3  -4  11      121.37      112.44      9.86 o
   4  -4  11        0.71       12.46     12.30 o
   5  -4  11      104.54       87.54      8.20 o
  -7  -3  11      706.78      645.10     90.57 o
  -6  -3  11     1071.80      973.61     21.07 o
  -5  -3  11     3187.13     2761.97     23.31 o
  -4  -3  11     3124.27     3083.48     24.99 o
  -3  -3  11      226.83      278.16     17.02 o
  -2  -3  11        3.18       20.67      9.63 o
  -1  -3  11       52.85       72.15     11.96 o
   0  -3  11      527.90      444.13     14.85 o
   1  -3  11     2797.69     2573.72     75.78 o
   2  -3  11      531.78      526.43     29.21 o
   3  -3  11        9.25        8.19      7.53 o
   4  -3  11      275.61      218.66     16.63 o
   5  -3  11      647.37      532.81     39.13 o
  -7  -2  11      159.65      176.22     52.42 o
  -6  -2  11      329.44      351.71     18.84 o
  -5  -2  11     1010.34     1072.95     20.93 o
  -4  -2  11       29.73       33.52     10.89 o
  -3  -2  11     1571.49     1596.25     41.36 o
  -2  -2  11     2634.59     2713.08    147.36 o
  -1  -2  11     2204.44     2201.33     78.10 o
   0  -2  11     1958.94     2070.45    110.49 o
   1  -2  11     3238.27     3119.62     42.67 o
   2  -2  11     1392.67     1081.59     33.83 o
   3  -2  11      290.20      270.03      8.58 o
   4  -2  11      496.83      444.07     56.03 o
  -8  -1  11      243.18      188.59     19.59 o
  -7  -1  11       60.30       95.20      8.77 o
  -6  -1  11      550.28      520.98     77.28 o
  -5  -1  11       98.58      141.38     10.40 o
  -4  -1  11     1034.32     1126.60     44.94 o
  -3  -1  11     7966.96     8213.15    203.76 o
  -2  -1  11     5607.66     6179.80     96.42 o
  -1  -1  11     1904.74     2064.28     86.94 o
   0  -1  11     3022.02     2993.49    111.12 o
   1  -1  11     3896.31     3910.08    167.69 o
   2  -1  11      947.13      953.06     51.69 o
   3  -1  11       88.63       90.11      6.64 o
   4  -1  11      220.15      179.13     15.90 o
  -8   0  11       42.21       31.11     22.57 o
  -7   0  11      825.75      834.39     40.23 o
  -6   0  11     1966.69     2014.38    143.90 o
  -5   0  11     1991.47     1999.14    259.41 o
  -4   0  11     2535.03     2675.48    523.92 o
  -3   0  11     6512.36     7205.53    261.00 o
  -2   0  11     6991.44     6859.69     27.96 o
  -1   0  11     1602.04     1592.66     17.19 o
   0   0  11      829.28      857.89     16.20 o
   1   0  11      838.31      789.89     44.90 o
   2   0  11       31.33       46.22     12.22 o
   3   0  11      236.31      197.07     17.75 o
   4   0  11        0.08        7.65      8.11 o
  -8   1  11      149.08      151.54     11.08 o
  -7   1  11     2095.31     1861.10    125.88 o
  -6   1  11     2876.88     2688.61    111.47 o
  -5   1  11     1176.62     1138.28     35.04 o
  -4   1  11     2734.13     2719.31     48.91 o
  -3   1  11     4563.41     4746.34    654.81 o
  -2   1  11     1836.38     1830.66     82.01 o
  -1   1  11       94.86       83.16      8.48 o
   0   1  11      319.16      302.23      9.96 o
   1   1  11       85.84       97.41     23.31 o
   2   1  11      311.06      280.60     25.48 o
   3   1  11      872.37      792.05    144.69 o
  -8   2  11       96.04       73.32      8.55 o
  -7   2  11      952.48      970.08     45.77 o
  -6   2  11     2305.36     2141.00     98.21 o
  -5   2  11      370.88      421.33      9.33 o
  -4   2  11       77.23       79.91     12.02 o
  -3   2  11      211.57      256.47     27.83 o
  -2   2  11      168.65      195.23      9.68 o
  -1   2  11     2656.59     2715.22    121.13 o
   0   2  11     2517.22     2615.08    130.43 o
   1   2  11     1103.69     1111.41    103.01 o
   2   2  11     1101.52     1051.08    158.18 o
  -8   3  11        3.49       25.77     12.98 o
  -7   3  11      204.95      220.08     16.14 o
  -6   3  11      181.63      169.57      8.07 o
  -5   3  11      297.80      298.79     35.98 o
  -4   3  11     1400.92     1415.48     49.39 o
  -3   3  11      722.81      775.81     52.74 o
  -2   3  11     2131.44     2312.37     77.72 o
  -1   3  11     5601.39     5980.48    354.00 o
   0   3  11     3869.67     4046.73    413.05 o
   1   3  11     1060.19      899.31    130.01 o
   2   3  11      982.73      867.11    158.65 o
  -7   4  11       44.60       61.37     16.54 o
  -6   4  11      186.87      188.05      7.60 o
  -5   4  11     1877.88     1915.91     52.41 o
  -4   4  11     3439.84     3368.83    170.06 o
  -3   4  11     2214.94     2266.20    190.96 o
  -2   4  11     2686.71     2837.33    114.83 o
  -1   4  11     3808.15     3793.61    242.98 o
   0   4  11     2375.27     2208.40    341.64 o
   1   4  11      162.96      135.91     19.52 o
  -7   5  11      402.49      312.43      7.57 o
  -6   5  11      411.76      401.02     31.88 o
  -5   5  11     2212.34     2268.42    172.33 o
  -4   5  11     3039.06     3114.86    321.14 o
  -3   5  11     1174.17     1192.48     91.91 o
  -2   5  11     1086.75     1147.29     66.72 o
  -1   5  11     1148.68     1239.20     50.12 o
   0   5  11      140.73      166.41     25.61 o
  -6   6  11      149.62      120.81     16.65 o
  -5   6  11     1053.22     1018.14    106.05 o
  -4   6  11     1173.78     1143.72    121.58 o
  -3   6  11      129.78      147.15     31.84 o
  -2   6  11       29.72       52.30     11.42 o
   0 -10  12       54.54       49.00     12.60 o
   1 -10  12      520.39      503.63     12.42 o
  -2  -9  12      144.33      111.78      9.18 o
  -1  -9  12       51.35       41.99     12.78 o
   0  -9  12     1252.23     1479.43     60.75 o
   1  -9  12     2628.27     3140.07    120.41 o
   2  -9  12     1327.11     1518.76    172.59 o
   3  -9  12      593.27      553.29    100.44 o
  -3  -8  12      739.75      738.43     74.56 o
  -2  -8  12     1221.48     1228.96    123.73 o
  -1  -8  12      952.60     1069.02    199.10 o
   0  -8  12     1786.24     2140.18    140.53 o
   1  -8  12     2565.84     3036.01    169.39 o
   2  -8  12     1050.59     1359.25    168.36 o
   3  -8  12      123.77      108.79     36.16 o
   4  -8  12      250.81      238.95     34.24 o
  -4  -7  12      546.52      632.32     29.93 o
  -3  -7  12     1848.09     2057.35     16.74 o
  -2  -7  12      937.57     1022.94    143.72 o
  -1  -7  12      423.03      409.66     99.92 o
   0  -7  12     1077.37     1350.13    179.60 o
   1  -7  12     1190.97     1653.10     50.78 o
   2  -7  12       70.18       80.81     10.72 o
   3  -7  12      102.38      130.72     17.83 o
   4  -7  12      100.56       86.34      7.62 o
  -5  -6  12       39.76       32.76     18.54 o
  -4  -6  12       38.81       44.43     11.11 o
  -3  -6  12      783.13      778.56     23.44 o
  -2  -6  12      343.26      325.32     29.27 o
  -1  -6  12        0.48        9.34      8.56 o
   0  -6  12       16.59       25.00     20.02 o
   1  -6  12       32.13       56.07      8.27 o
   2  -6  12      654.30      642.92     50.86 o
   3  -6  12     1661.65     1560.37     87.90 o
   4  -6  12      831.52      774.68     37.86 o
  -6  -5  12        1.02       -5.79     19.21 o
  -5  -5  12      231.05      162.64     14.03 o
  -4  -5  12      101.11      104.34     16.79 o
  -3  -5  12       75.43       74.50      9.14 o
  -2  -5  12       22.40       55.97      9.93 o
  -1  -5  12      954.31      925.51     12.15 o
   0  -5  12      839.48      780.77     29.23 o
   1  -5  12      557.06      580.02     47.56 o
   2  -5  12     2261.59     2252.61    144.00 o
   3  -5  12     2815.33     2837.36    157.86 o
   4  -5  12     1104.94      939.40     69.10 o
  -6  -4  12      216.45      109.07     13.10 o
  -5  -4  12     1202.78      874.11     17.09 o
  -4  -4  12      669.84      593.35     13.77 o
  -3  -4  12       89.46      129.07     16.35 o
  -2  -4  12      572.83      617.74      9.49 o
  -1  -4  12     2633.84     2642.11     57.99 o
   0  -4  12     2495.62     2613.58    110.71 o
   1  -4  12     1337.16     1275.41    132.19 o
   2  -4  12     2102.23     1964.24    143.71 o
   3  -4  12     2612.51     2460.51    226.54 o
   4  -4  12      479.67      386.68     20.30 o
  -7  -3  12      447.56      293.32     12.84 o
  -6  -3  12      443.52      325.64     13.45 o
  -5  -3  12     1656.48     1591.17     21.44 o
  -4  -3  12     1026.34     1026.40     18.05 o
  -3  -3  12      180.70      210.49     30.81 o
  -2  -3  12     1065.56     1095.75     66.23 o
  -1  -3  12     3306.96     3378.53    131.12 o
   0  -3  12     1585.80     1581.58     15.73 o
   1  -3  12      657.43      675.26     45.20 o
   2  -3  12      601.54      577.43     31.33 o
   3  -3  12      382.98      306.95      7.57 o
   4  -3  12       23.33       42.09      5.72 o
  -7  -2  12      296.77      260.66     37.58 o
  -6  -2  12      251.69      248.16     23.15 o
  -5  -2  12     1074.46     1009.48     76.69 o
  -4  -2  12      660.73      642.22     11.45 o
  -3  -2  12        8.45       -0.09     13.85 o
  -2  -2  12       84.06       94.74     15.52 o
  -1  -2  12     1255.95     1289.68     43.97 o
   0  -2  12      236.67      278.20      7.12 o
   1  -2  12      118.87      133.98      6.69 o
   2  -2  12       69.59       71.47     12.43 o
   3  -2  12       25.31       19.27      5.46 o
   4  -2  12      583.51      438.36     53.52 o
  -7  -1  12       11.72       28.41      8.94 o
  -6  -1  12       21.22       19.00     11.85 o
  -5  -1  12       60.01       84.16     11.70 o
  -4  -1  12       26.54       35.80     11.95 o
  -3  -1  12      733.28      704.68     34.59 o
  -2  -1  12      198.06      200.27     12.58 o
  -1  -1  12       39.12       44.40      5.75 o
   0  -1  12      121.74      143.72      7.65 o
   1  -1  12     1392.13     1529.12    159.24 o
   2  -1  12      977.84      975.67     47.63 o
   3  -1  12     1067.85      943.79     94.61 o
  -7   0  12      632.52      595.05     30.16 o
  -6   0  12     1256.78     1304.17    101.39 o
  -5   0  12      502.78      535.32    109.22 o
  -4   0  12      467.54      471.52     42.94 o
  -3   0  12     1571.83     1734.87     18.22 o
  -2   0  12      824.98      896.35     47.33 o
  -1   0  12      237.41      262.92     42.05 o
   0   0  12      766.20      721.90     27.15 o
   1   0  12     3329.56     3209.59    128.22 o
   2   0  12     1915.95     1913.67    289.83 o
   3   0  12      441.34      401.77     96.85 o
  -7   1  12     2259.39     1911.36    122.63 o
  -6   1  12     2262.70     2226.49     31.72 o
  -5   1  12      516.01      554.97     29.91 o
  -4   1  12      591.29      654.74    110.05 o
  -3   1  12     2212.55     2240.41     42.14 o
  -2   1  12     1036.33     1136.79     54.75 o
  -1   1  12      366.41      309.36     18.95 o
   0   1  12      934.42      931.76     66.57 o
   1   1  12     1306.57     1156.16    138.30 o
   2   1  12      675.58      523.09     29.01 o
  -7   2  12     1607.56     1410.73     52.90 o
  -6   2  12     2005.73     1861.37     40.16 o
  -5   2  12      459.15      423.42     33.32 o
  -4   2  12      126.38      141.37      8.04 o
  -3   2  12      681.93      730.78     57.42 o
  -2   2  12      396.04      367.42     31.23 o
  -1   2  12       52.63       74.10     12.17 o
   0   2  12       88.47       80.28     10.49 o
   1   2  12      682.49      652.32    113.96 o
  -7   3  12     1077.65      960.41     23.79 o
  -6   3  12      473.67      455.99     25.49 o
  -5   3  12      128.52      137.79     22.66 o
  -4   3  12      228.96      264.62     19.03 o
  -3   3  12       28.88       31.97      7.98 o
  -2   3  12       10.65       11.14      7.29 o
  -1   3  12      229.20      240.38     15.15 o
   0   3  12      121.52       99.45      9.40 o
   1   3  12       43.87       44.00     13.54 o
  -6   4  12       72.41      107.24      9.26 o
  -5   4  12     1431.63     1459.97    110.09 o
  -4   4  12     1405.50     1471.45    150.99 o
  -3   4  12      285.13      287.39     16.50 o
  -2   4  12      371.05      375.86     10.70 o
  -1   4  12     1186.16     1088.19    129.24 o
  -5   5  12     2190.85     2084.64    231.28 o
  -4   5  12     2056.20     2092.00    164.91 o
  -3   5  12      517.45      549.93     32.08 o
  -2   5  12      416.23      422.22     52.41 o
  -1  -9  13       17.41       14.98      9.30 o
   0  -9  13      193.51      204.88     10.76 o
   1  -9  13      453.88      432.67     86.65 o
  -2  -8  13      655.85      699.17    100.04 o
  -1  -8  13      419.03      434.19     72.13 o
   0  -8  13      971.22     1142.95     98.95 o
   1  -8  13     1214.99     1547.03    197.33 o
   2  -8  13      341.83      354.67     41.41 o
  -4  -7  13      911.90      851.87     98.10 o
  -3  -7  13     2552.80     2505.48    430.37 o
  -2  -7  13     1716.89     1770.13    159.77 o
  -1  -7  13      552.58      574.78     44.22 o
   0  -7  13      918.13     1015.86     67.20 o
   1  -7  13      618.69      670.67     52.04 o
   2  -7  13      140.53      134.64     17.00 o
   3  -7  13      101.50      104.91     16.55 o
  -4  -6  13     1478.44     1326.63     23.02 o
  -3  -6  13     2197.25     2236.38    206.07 o
  -2  -6  13     1065.87     1096.24     27.18 o
  -1  -6  13       19.33       42.31     16.94 o
   0  -6  13       92.93       74.06      8.24 o
   1  -6  13      375.40      353.80     16.57 o
   2  -6  13        6.92       21.56      8.14 o
   3  -6  13      212.52      165.30     15.71 o
  -5  -5  13      300.90      256.18     16.70 o
  -4  -5  13      605.71      430.97     13.43 o
  -3  -5  13      688.02      729.04     91.31 o
  -2  -5  13        5.71        3.56     15.96 o
  -1  -5  13      277.72      250.10     25.72 o
   0  -5  13      372.20      397.24     27.00 o
   1  -5  13      238.86      216.08     17.19 o
   2  -5  13      430.92      414.68     49.21 o
   3  -5  13      548.27      497.13     44.48 o
  -6  -4  13      370.85      318.73     17.28 o
  -5  -4  13        4.99        3.06      9.99 o
  -4  -4  13       60.14       49.05     10.22 o
  -3  -4  13        3.13       24.13      6.90 o
  -2  -4  13     1085.09     1261.21     74.81 o
  -1  -4  13     3337.26     3309.26    159.03 o
   0  -4  13     1529.22     1760.59    112.23 o
   1  -4  13      424.22      466.72     13.88 o
   2  -4  13      933.70      910.77     58.76 o
   3  -4  13      787.22      645.05     25.25 o
  -6  -3  13       18.69       29.29     14.48 o
  -5  -3  13      801.96      539.58     13.91 o
  -4  -3  13     1571.42     1525.31    130.33 o
  -3  -3  13     1300.03     1293.28     55.95 o
  -2  -3  13     2490.50     2812.50     91.91 o
  -1  -3  13     3833.14     4408.13    187.15 o
   0  -3  13     1882.94     1886.15    181.96 o
   1  -3  13      344.34      364.16     11.34 o
   2  -3  13      553.85      525.38     57.02 o
   3  -3  13      481.06      445.40     59.61 o
  -6  -2  13      501.09      416.64     11.93 o
  -5  -2  13     2599.14     2434.10    208.03 o
  -4  -2  13     2810.39     2518.38     26.49 o
  -3  -2  13     1558.81     1774.93     84.31 o
  -2  -2  13     2181.44     2227.28     18.33 o
  -1  -2  13     2780.45     3040.09    140.57 o
   0  -2  13      596.10      596.42     31.88 o
   1  -2  13        8.85        4.81     12.20 o
   2  -2  13        1.76        5.97      8.04 o
   3  -2  13      118.34      102.68      7.40 o
  -7  -1  13      272.00      248.07      9.30 o
  -6  -1  13      743.02      675.17     67.43 o
  -5  -1  13     2684.70     2530.42    200.72 o
  -4  -1  13     2030.56     1974.94    123.81 o
  -3  -1  13      602.07      612.57     27.29 o
  -2  -1  13      325.46      343.32      7.76 o
  -1  -1  13      233.30      244.03      6.23 o
   0  -1  13      158.61      152.59     19.31 o
   1  -1  13      603.70      514.12     29.78 o
   2  -1  13      394.53      352.35     67.10 o
  -7   0  13      142.30      109.85     17.57 o
  -6   0  13      180.61      176.34     26.16 o
  -5   0  13     1113.76     1198.49    139.95 o
  -4   0  13      308.50      318.07     19.26 o
  -3   0  13      289.33      295.03     26.59 o
  -2   0  13      589.96      644.92     23.55 o
  -1   0  13      244.55      242.31     19.45 o
   0   0  13     1322.70     1339.92     88.52 o
   1   0  13     2703.13     2827.83     74.06 o
   2   0  13     1065.23      858.32    136.54 o
  -7   1  13       28.11       12.44      8.64 o
  -6   1  13       54.56       55.64      9.39 o
  -5   1  13        0.67       13.70     29.37 o
  -4   1  13      229.90      217.73     15.38 o
  -3   1  13     1945.67     1946.82    156.22 o
  -2   1  13     2305.22     2400.23    289.49 o
  -1   1  13     2053.29     1991.50     27.33 o
   0   1  13     2257.98     1938.03    202.60 o
   1   1  13     1958.15     1967.42    353.83 o
  -6   2  13      639.78      601.87     32.65 o
  -5   2  13      329.35      353.81     34.14 o
  -4   2  13     1035.92     1014.25     22.61 o
  -3   2  13     4251.28     4017.66    115.79 o
  -2   2  13     3288.45     3361.03    266.83 o
  -1   2  13      910.66      783.84     50.93 o
   0   2  13      630.45      594.95    152.78 o
  -6   3  13     1059.35      831.36     38.90 o
  -5   3  13      763.40      816.56     77.08 o
  -4   3  13     1280.37     1288.95     10.40 o
  -3   3  13     1827.51     1796.71     92.28 o
  -2   3  13      887.43      875.03     64.68 o
  -1   3  13      168.60      141.38      7.67 o
  -5   4  13       48.36       71.00      8.88 o
  -4   4  13       90.12      110.46      9.03 o
  -3   4  13      664.33      620.90     27.56 o
   0  -8  14        1.96       14.75     10.92 o
  -2  -7  14       40.41       47.64      6.97 o
  -1  -7  14       74.91       87.94      8.20 o
   0  -7  14      507.87      473.20      9.98 o
   1  -7  14     1016.32      847.37     28.21 o
  -3  -6  14      933.78      938.33    127.71 o
  -2  -6  14      435.74      444.63     37.82 o
  -1  -6  14      153.78      143.87      9.24 o
   0  -6  14      969.35     1029.06     43.50 o
   1  -6  14     1829.22     1787.77     94.25 o
   2  -6  14      962.04      823.73     72.21 o
  -4  -5  14      361.20      252.39     12.14 o
  -3  -5  14      649.54      653.90     16.80 o
  -2  -5  14      407.70      400.39     32.56 o
  -1  -5  14      338.08      333.92     17.41 o
   0  -5  14     1051.84     1040.58     73.36 o
   1  -5  14      960.50      862.15     14.62 o
   2  -5  14      105.01      101.21     14.29 o
  -5  -4  14        4.13       13.28      9.45 o
  -4  -4  14       40.50       26.70     12.78 o
  -3  -4  14      606.58      563.90     86.25 o
  -2  -4  14      200.35      218.02     13.78 o
  -1  -4  14       15.83       63.92     16.22 o
   0  -4  14       45.32       77.38     24.61 o
   1  -4  14       61.74       58.47      5.83 o
   2  -4  14      110.48       89.57      5.29 o
  -5  -3  14      112.14      123.12      9.96 o
  -4  -3  14       75.09       70.29      8.86 o
  -3  -3  14       11.84       23.43     15.91 o
  -2  -3  14       90.62      113.45     16.34 o
  -1  -3  14      417.42      417.05     19.02 o
   0  -3  14      209.72      261.12     24.41 o
   1  -3  14      103.01       96.11     13.21 o
   2  -3  14      700.62      599.37     37.86 o
  -5  -2  14     1542.13     1366.94    118.89 o
  -4  -2  14      760.25      689.91     36.33 o
  -3  -2  14       80.67       86.29      9.56 o
  -2  -2  14      489.80      524.61     88.10 o
  -1  -2  14      872.88      890.83     50.83 o
   0  -2  14      562.04      488.68     37.36 o
   1  -2  14      330.35      304.89     38.47 o
  -6  -1  14      710.72      612.04     28.43 o
  -5  -1  14     1365.25     1267.13     41.95 o
  -4  -1  14      994.82     1080.19     11.81 o
  -3  -1  14       74.99       70.49     16.95 o
  -2  -1  14      326.44      315.02     14.54 o
  -1  -1  14     1031.83     1082.30    150.27 o
   0  -1  14      628.51      637.36     91.57 o
   1  -1  14      315.59      288.11     40.34 o
  -6   0  14      550.60      442.66     81.05 o
  -5   0  14      856.25      755.52     11.20 o
  -4   0  14      268.92      234.20     10.43 o
  -3   0  14        1.08       25.77     16.36 o
  -2   0  14       34.44       66.33      6.43 o
  -1   0  14      462.38      488.81     87.81 o
   0   0  14       40.80       32.86     12.20 o
  -5   1  14       97.10       95.48     21.62 o
  -4   1  14       41.92       62.73     22.81 o
  -3   1  14      347.51      290.87     35.40 o
  -2   1  14      215.82      185.78     12.80 o
  -1   1  14        7.87       26.97      7.37 o
  -5   2  14      169.15      159.21     11.83 o
  -4   2  14      559.37      501.78     17.58 o
  -3   2  14     1506.34     1397.37    120.26 o
  -2   2  14      610.40      548.74    144.36 o
  -1  -6  15      337.88      326.48     17.14 o
  -3  -5  15     1453.53     1322.41    104.84 o
  -2  -5  15     1184.67     1081.46    111.51 o
  -1  -5  15      612.35      573.66     45.00 o
   0  -5  15     1030.76      945.14     36.93 o
  -3  -4  15     1963.29     1995.29    190.23 o
  -2  -4  15     1160.31     1132.84     75.69 o
  -1  -4  15      437.69      418.07     46.16 o
   0  -4  15      162.64      151.28     12.72 o
  -4  -3  15      845.92      696.83     10.80 o
  -3  -3  15     1178.99      986.36    184.17 o
  -2  -3  15       73.84       76.66      6.84 o
  -1  -3  15      118.63      108.86      7.42 o
   0  -3  15        4.87       33.43     10.43 o
  -4  -2  15        4.88       11.70      7.25 o
  -3  -2  15        3.44       32.85      8.25 o
  -2  -2  15      157.58      130.51     15.57 o
  -1  -2  15     1418.47     1263.68    200.01 o
   0  -2  15      996.72      836.78    180.52 o
  -4  -1  15      306.14      262.32     29.57 o
  -3  -1  15      381.70      341.44     63.79 o
  -2  -1  15     1351.44     1302.23    181.65 o
  -1  -1  15     1685.68     1649.57    343.46 o
  -3   0  15      585.70      572.05    110.83 o
  -2   0  15     1540.27     1427.60    301.85 o
 
